# Supplementary material for: A composite network of conserved and tissue specific gene interactions reveals possible genetic interactions in glioma
Source: PLoS Comput Biol. 2017 Sep 28;13(9):e1005739. doi: 10.1371/journal.pcbi.1005739 (PMC5634634; doi:10.1371/journal.pcbi.1005739)
Supplement: S1 Table — (XLS) [file pcbi.1005739.s006.xls]

## Sheet: Sheet1
S-rank		Gene 1	Gene 2	Type		Dce-rank (S-equivalent)		Gene 1	Gene 2	Type		C-rank		Gene 1	Gene 2	Type
1		FLO10	MBP1_SWI6	Direct S		1		PHO2	FLO10	Direct S		1		HTB1	SPT16	Direct C
2		FLO1	PHO2	Direct S		2		PHO2	FLO1	Direct S		2		LEU2	SPT16	Direct C
3		MBP1_SWI6	TRP4	Direct S		3		TRP4	MBP1_SWI6	Direct S		3		ACT1	SPT16	Direct C
4		CLB6	PHO2	Direct S		4		MBP1_SWI6	FLO10	Direct S		4		ACT1	HTB1	Indirect C
5		FLO10	PHO2	Direct S		5		MBP1_SWI6	FLO1	Direct S		5		FLO10	TRP4	Indirect C
6		CLB5	PHO2	Direct S		6		TRP4	CDC11	Indirect S		6		FLO10	FLO1	Indirect C
7		CLB5	MBP1_SWI6	Direct S		7		FLO10	CDC11	Indirect S		7		CLB5	CLB6	Indirect C
8		CLB6	SWI4_SWI6	Indirect S		8		TRP4	PHO2	Direct S		8		MBP1_SWI6	SWI4_SWI6	Direct C
9		PHO2	TRP4	Direct S		9		SWI4_SWI6	CLB6	Indirect S		9		CDC11	SPT16	Indirect C
10		FLO1	MBP1_SWI6	Direct S		10		SPT16	CAF4	Indirect C		10		ACT1	LEU2	Indirect C
