# Supplementary material for: A composite network of conserved and tissue specific gene interactions reveals possible genetic interactions in glioma
Source: PLoS Comput Biol. 2017 Sep 28;13(9):e1005739. doi: 10.1371/journal.pcbi.1005739 (PMC5634634; doi:10.1371/journal.pcbi.1005739)
Supplement: S3 Table — (XLS) [file pcbi.1005739.s008.xls]

## Sheet: Full network
Pathway	Fold Enrichment	Corrected p-value	# of genes in network	Expected # of genes in network
Dopaminergic synapse_Homo sapiens_hsa04728	2.80631	8.83706e-07	35	12.4719
Oxytocin signaling pathway_Homo sapiens_hsa04921	2.58232	1.86223e-06	39	15.1027
Adrenergic signaling in cardiomyocytes_Homo sapiens_hsa04261	2.5134	1.38534e-05	36	14.3232
Glutamatergic synapse_Homo sapiens_hsa04724	2.74904	1.62701e-05	30	10.9129
Retrograde endocannabinoid signaling_Homo sapiens_hsa04723	2.77103	5.41693e-05	27	9.74367
GABAergic synapse_Homo sapiens_hsa04727	2.74477	0.000426853	23	8.37956
cAMP signaling pathway_Homo sapiens_hsa04024	2.1161	0.000432581	40	18.9027
Cholinergic synapse_Homo sapiens_hsa04725	2.51912	0.000452455	27	10.718
Amphetamine addiction_Homo sapiens_hsa05031	2.95452	0.000782454	19	6.43082
Morphine addiction_Homo sapiens_hsa05032	2.62278	0.00103104	23	8.76931
GnRH signaling pathway_Homo sapiens_hsa04912	2.62278	0.00103104	23	8.76931
Synaptic vesicle cycle_Homo sapiens_hsa04721	2.9796	0.00114932	18	6.04108
MAPK signaling pathway_Homo sapiens_hsa04010	1.92177	0.00116441	47	24.4566
Calcium signaling pathway_Homo sapiens_hsa04020	2.09926	0.0015699	36	17.1489
cGMP-PKG signaling pathway_Homo sapiens_hsa04022	2.10361	0.00335605	33	15.6873
Oocyte meiosis_Homo sapiens_hsa04114	2.28068	0.00493595	26	11.4001
Endocrine and other factor-regulated calcium reabsorption_Homo sapiens_hsa04961	3.12354	0.00515308	14	4.48209
Renin secretion_Homo sapiens_hsa04924	2.7694	0.0060312	17	6.13851
Cocaine addiction_Homo sapiens_hsa05030	2.9934	0.00912684	14	4.67696
Long-term potentiation_Homo sapiens_hsa04720	2.68419	0.0096051	17	6.33339
Sphingolipid signaling pathway_Homo sapiens_hsa04071	2.17438	0.0163452	25	11.4975
Platelet activation_Homo sapiens_hsa04611	2.17438	0.0163452	25	11.4975
Gap junction_Homo sapiens_hsa04540	2.38676	0.0172568	20	8.37956
Aldosterone synthesis and secretion_Homo sapiens_hsa04925	2.43748	0.0179726	19	7.79494
Circadian entrainment_Homo sapiens_hsa04713	2.29281	0.0231156	21	9.15905
Salmonella infection_Homo sapiens_hsa05132	2.3684	0.0395443	18	7.60007
Vasopressin-regulated water reabsorption_Homo sapiens_hsa04962	2.86411	0.0445585	12	4.18978
Axon guidance_Homo sapiens_hsa04360	2.03632	0.0513097	25	12.277
Gastric acid secretion_Homo sapiens_hsa04971	2.35773	0.0599457	17	7.21032
Shigellosis_Homo sapiens_hsa05131	2.483	0.0642022	15	6.04108
Chagas disease (American trypanosomiasis)_Homo sapiens_hsa05142	2.16065	0.0780983	20	9.25649
Phosphatidylinositol signaling system_Homo sapiens_hsa04070	2.16065	0.0780983	20	9.25649
Choline metabolism in cancer_Homo sapiens_hsa05231	2.0945	0.122233	20	9.5488
Neurotrophin signaling pathway_Homo sapiens_hsa04722	1.98362	0.127721	23	11.595
Adherens junction_Homo sapiens_hsa04520	2.21904	0.18217	16	7.21032
Pancreatic secretion_Homo sapiens_hsa04972	2.07445	0.18271	19	9.15905
Inflammatory mediator regulation of TRP channels_Homo sapiens_hsa04750	2.05261	0.210607	19	9.25649
Nicotine addiction_Homo sapiens_hsa05033	2.70081	0.214302	10	3.7026
Phospholipase D signaling pathway_Homo sapiens_hsa04072	1.84588	0.251692	25	13.5437
Vascular smooth muscle contraction_Homo sapiens_hsa04270	1.89737	0.307934	22	11.595
Regulation of actin cytoskeleton_Homo sapiens_hsa04810	1.66164	0.331268	34	20.4617
Ubiquitin mediated proteolysis_Homo sapiens_hsa04120	1.81113	0.404833	24	13.2514
Alanine, aspartate and glutamate metabolism_Homo sapiens_hsa00250	2.63908	0.414027	9	3.41029
Cardiac muscle contraction_Homo sapiens_hsa04260	2.10885	0.4437	15	7.11288
T cell receptor signaling pathway_Homo sapiens_hsa04660	1.91175	0.529334	19	9.93855
Thyroid hormone signaling pathway_Homo sapiens_hsa04919	1.84209	0.565649	21	11.4001
Dilated cardiomyopathy_Homo sapiens_hsa05414	1.96036	0.612327	17	8.67187
Serotonergic synapse_Homo sapiens_hsa04726	1.8492	0.654997	20	10.8155
AMPK signaling pathway_Homo sapiens_hsa04152	1.79604	0.787123	21	11.6924
Insulin secretion_Homo sapiens_hsa04911	1.95487	0.797573	16	8.18469
Epithelial cell signaling in Helicobacter pylori infection_Homo sapiens_hsa05120	2.08469	0.870031	13	6.23595
Fc epsilon RI signaling pathway_Homo sapiens_hsa04664	2.05261	1.01146	13	6.33339
Pathways in cancer_Homo sapiens_hsa05200	1.41741	1.02345	54	38.0978
Long-term depression_Homo sapiens_hsa04730	2.0874	1.13115	12	5.74877
Salivary secretion_Homo sapiens_hsa04970	1.86601	1.31984	16	8.57443
Carbon metabolism_Homo sapiens_hsa01200	1.75674	1.46757	19	10.8155
Huntington's disease_Homo sapiens_hsa05016	1.58766	1.49875	28	17.636
Hepatitis B_Homo sapiens_hsa05161	1.66233	1.54149	23	13.836
Wnt signaling pathway_Homo sapiens_hsa04310	1.66233	1.54149	23	13.836
Alcoholism_Homo sapiens_hsa05034	1.6725	1.64782	22	13.154
Fc gamma R-mediated phagocytosis_Homo sapiens_hsa04666	1.82455	1.6708	16	8.76931
Hypertrophic cardiomyopathy (HCM)_Homo sapiens_hsa05410	1.85477	1.72241	15	8.08725
Osteoclast differentiation_Homo sapiens_hsa04380	1.68378	1.75835	21	12.4719
Glucagon signaling pathway_Homo sapiens_hsa04922	1.78033	1.79599	17	9.5488
Citrate cycle (TCA cycle)_Homo sapiens_hsa00020	2.39472	1.94046	7	2.9231
Inositol phosphate metabolism_Homo sapiens_hsa00562	1.906	2.02599	13	6.82057
TNF signaling pathway_Homo sapiens_hsa04668	1.7265	2.10648	18	10.4257
Ether lipid metabolism_Homo sapiens_hsa00565	2.14808	2.1098	9	4.18978
Melanogenesis_Homo sapiens_hsa04916	1.74472	2.22308	17	9.74367
ErbB signaling pathway_Homo sapiens_hsa04012	1.79007	2.44153	15	8.37956
Central carbon metabolism in cancer_Homo sapiens_hsa05230	1.89472	2.65589	12	6.33339
Estrogen signaling pathway_Homo sapiens_hsa04915	1.71051	3.19869	16	9.35393
Pertussis_Homo sapiens_hsa05133	1.80297	3.31709	13	7.21032
Sulfur relay system_Homo sapiens_hsa04122	3.07892	3.41658	3	0.974367
Type II diabetes mellitus_Homo sapiens_hsa04930	2.00799	3.43363	9	4.48209
Prion diseases_Homo sapiens_hsa05020	2.17701	3.54269	7	3.21541
Epstein-Barr virus infection_Homo sapiens_hsa05169	1.48894	3.61119	28	18.8053
Progesterone-mediated oocyte maturation_Homo sapiens_hsa04914	1.69171	4.15311	15	8.86674
B cell receptor signaling pathway_Homo sapiens_hsa04662	1.75938	4.87852	12	6.82057
Thyroid hormone synthesis_Homo sapiens_hsa04918	1.7346	5.4558	12	6.91801
Rap1 signaling pathway_Homo sapiens_hsa04015	1.43091	5.53524	29	20.2668
Hepatitis C_Homo sapiens_hsa05160	1.52342	6.73093	19	12.4719
FoxO signaling pathway_Homo sapiens_hsa04068	1.51161	7.26159	19	12.5693
Endocytosis_Homo sapiens_hsa04144	1.36306	7.39771	34	24.9438
Arrhythmogenic right ventricular cardiomyopathy (ARVC)_Homo sapiens_hsa05412	1.66428	7.49691	12	7.21032
Alzheimer's disease_Homo sapiens_hsa05010	1.44736	8.50733	22	15.2001
Porphyrin and chlorophyll metabolism_Homo sapiens_hsa00860	1.92433	9.2485	6	3.11798
Non-small cell lung cancer_Homo sapiens_hsa05223	1.71051	9.93816	9	5.26158
Glycerophospholipid metabolism_Homo sapiens_hsa00564	1.54498	10.2386	14	9.06162
Collecting duct acid secretion_Homo sapiens_hsa04966	1.97367	10.4302	5	2.53336
Insulin signaling pathway_Homo sapiens_hsa04910	1.44443	11.1384	19	13.154
Arginine biosynthesis_Homo sapiens_hsa00220	2.05261	11.4615	4	1.94873
Dorso-ventral axis formation_Homo sapiens_hsa04320	1.90057	12.3422	5	2.63079
Chemokine signaling pathway_Homo sapiens_hsa04062	1.37239	13.4865	23	16.7591
Thyroid cancer_Homo sapiens_hsa05216	1.83269	14.4606	5	2.72823
Glycosphingolipid biosynthesis - ganglio series_Homo sapiens_hsa00604	2.05261	14.999	3	1.46155
Aminoacyl-tRNA biosynthesis_Homo sapiens_hsa00970	1.67073	15.6198	7	4.18978
Insulin resistance_Homo sapiens_hsa04931	1.43875	16.0721	15	10.4257
Mineral absorption_Homo sapiens_hsa04978	1.60989	16.4062	8	4.96927
Terpenoid backbone biosynthesis_Homo sapiens_hsa00900	1.86601	16.5683	4	2.14361
Longevity regulating pathway - mammal_Homo sapiens_hsa04211	1.46615	16.6989	13	8.86674
VEGF signaling pathway_Homo sapiens_hsa04370	1.56555	16.8436	9	5.74877
mTOR signaling pathway_Homo sapiens_hsa04150	1.56555	16.8436	9	5.74877
RIG-I-like receptor signaling pathway_Homo sapiens_hsa04622	1.5318	17.0319	10	6.52826
Proximal tubule bicarbonate reclamation_Homo sapiens_hsa04964	1.78488	19.5389	4	2.24104
Bacterial invasion of epithelial cells_Homo sapiens_hsa05100	1.46615	20.0855	11	7.50263
Longevity regulating pathway - multiple species_Homo sapiens_hsa04213	1.51422	20.3135	9	5.94364
mRNA surveillance pathway_Homo sapiens_hsa03015	1.43206	21.3172	12	8.37956
Prolactin signaling pathway_Homo sapiens_hsa04917	1.46615	22.0445	10	6.82057
Fructose and mannose metabolism_Homo sapiens_hsa00051	1.65533	22.0789	5	3.02054
2-Oxocarboxylic acid metabolism_Homo sapiens_hsa01210	1.81113	22.4061	3	1.65642
Butirosin and neomycin biosynthesis_Homo sapiens_hsa00524	2.05261	22.7753	1	0.487184
Phenylalanine, tyrosine and tryptophan biosynthesis_Homo sapiens_hsa00400	2.05261	22.7753	1	0.487184
Focal adhesion_Homo sapiens_hsa04510	1.28288	23.0803	25	19.4873
Biosynthesis of amino acids_Homo sapiens_hsa01230	1.4455	23.9023	10	6.91801
Sphingolipid metabolism_Homo sapiens_hsa00600	1.52854	24.1078	7	4.57953
Taurine and hypotaurine metabolism_Homo sapiens_hsa00430	1.86601	24.6474	2	1.0718
Protein processing in endoplasmic reticulum_Homo sapiens_hsa04141	1.29057	26.1265	21	16.2719
Glioma_Homo sapiens_hsa05214	1.44324	26.3103	9	6.23595
Cell cycle_Homo sapiens_hsa04110	1.32427	27.507	16	12.0822
Glycerolipid metabolism_Homo sapiens_hsa00561	1.44043	28.9852	8	5.55389
Natural killer cell mediated cytotoxicity_Homo sapiens_hsa04650	1.31367	29.0947	16	12.1796
AGE-RAGE signaling pathway in diabetic complications_Homo sapiens_hsa04933	1.34768	29.1009	13	9.64624
Amyotrophic lateral sclerosis (ALS)_Homo sapiens_hsa05014	1.46615	29.201	7	4.7744
One carbon pool by folate_Homo sapiens_hsa00670	1.62048	31.3077	3	1.8513
Vibrio cholerae infection_Homo sapiens_hsa05110	1.43683	31.9573	7	4.87184
Phototransduction_Homo sapiens_hsa04744	1.52045	34.1116	4	2.63079
Viral carcinogenesis_Homo sapiens_hsa05203	1.24059	34.5016	22	17.7335
Tuberculosis_Homo sapiens_hsa05152	1.24581	34.5814	21	16.8566
Cell adhesion molecules (CAMs)_Homo sapiens_hsa04514	1.26429	36.1627	17	13.4463
Prostate cancer_Homo sapiens_hsa05215	1.31272	37.9492	11	8.37956
Pentose phosphate pathway_Homo sapiens_hsa00030	1.46615	38.3835	4	2.72823
Glyoxylate and dicarboxylate metabolism_Homo sapiens_hsa00630	1.46615	38.3835	4	2.72823
Cysteine and methionine metabolism_Homo sapiens_hsa00270	1.39951	38.6094	6	4.28722
Ras signaling pathway_Homo sapiens_hsa04014	1.20198	39.5062	26	21.631
Colorectal cancer_Homo sapiens_hsa05210	1.34598	39.7715	8	5.94364
Cyanoamino acid metabolism_Homo sapiens_hsa00460	1.46615	42.0005	1	0.682057
Folate biosynthesis_Homo sapiens_hsa00790	1.46615	43.8323	2	1.36411
Glycosphingolipid biosynthesis - globo series_Homo sapiens_hsa00603	1.46615	43.8323	2	1.36411
Chronic myeloid leukemia_Homo sapiens_hsa05220	1.30095	43.9711	9	6.91801
NOD-like receptor signaling pathway_Homo sapiens_hsa04621	1.3304	44.3203	7	5.26158
Aldosterone-regulated sodium reabsorption_Homo sapiens_hsa04960	1.3504	46.9494	5	3.7026
Hippo signaling pathway_Homo sapiens_hsa04390	1.20742	47.461	18	14.9078
Circadian rhythm_Homo sapiens_hsa04710	1.36841	47.5934	4	2.9231
Acute myeloid leukemia_Homo sapiens_hsa05221	1.30621	47.7268	7	5.35902
Amino sugar and nucleotide sugar metabolism_Homo sapiens_hsa00520	1.31018	49.5558	6	4.57953
Peroxisome_Homo sapiens_hsa04146	1.25159	50.4478	10	7.98981
Glycosaminoglycan biosynthesis - keratan sulfate_Homo sapiens_hsa00533	1.36841	51.0407	2	1.46155
Renal cell carcinoma_Homo sapiens_hsa05211	1.26315	52.3406	8	6.33339
Renin-angiotensin system_Homo sapiens_hsa04614	1.33866	52.8868	3	2.24104
N-Glycan biosynthesis_Homo sapiens_hsa00510	1.28288	53.4778	6	4.67696
Neuroactive ligand-receptor interaction_Homo sapiens_hsa04080	1.14458	54.3422	30	26.2105
PI3K-Akt signaling pathway_Homo sapiens_hsa04151	1.13016	54.7368	37	32.7387
Bladder cancer_Homo sapiens_hsa05219	1.28288	55.6455	5	3.89747
Glycolysis / Gluconeogenesis_Homo sapiens_hsa00010	1.24401	55.7355	8	6.43082
RNA degradation_Homo sapiens_hsa03018	1.23157	56.2019	9	7.30775
Phenylalanine metabolism_Homo sapiens_hsa00360	1.28288	58.5482	2	1.55899
Vitamin digestion and absorption_Homo sapiens_hsa04977	1.28288	58.9071	3	2.33848
Histidine metabolism_Homo sapiens_hsa00340	1.28288	58.9071	3	2.33848
Glycosphingolipid biosynthesis - lacto and neolacto series_Homo sapiens_hsa00601	1.28288	58.9071	3	2.33848
Toll-like receptor signaling pathway_Homo sapiens_hsa04620	1.201	59.3151	11	9.15905
Proteoglycans in cancer_Homo sapiens_hsa05205	1.14613	61.2058	22	19.195
Hedgehog signaling pathway_Homo sapiens_hsa04340	1.23157	61.6859	6	4.87184
Purine metabolism_Homo sapiens_hsa00230	1.15384	61.7504	19	16.4668
Metabolic pathways_Homo sapiens_hsa01100	1.062	63.9167	122	114.878
Fatty acid elongation_Homo sapiens_hsa00062	1.23157	65.1178	3	2.43592
Amoebiasis_Homo sapiens_hsa05146	1.17598	65.3582	11	9.35393
Endometrial cancer_Homo sapiens_hsa05213	1.20742	65.9552	6	4.96927
Parkinson's disease_Homo sapiens_hsa05012	1.14946	68.8212	14	12.1796
Leishmaniasis_Homo sapiens_hsa05140	1.17292	70.1893	8	6.82057
Bile secretion_Homo sapiens_hsa04976	1.1564	73.9952	8	6.91801
Sulfur metabolism_Homo sapiens_hsa00920	1.02631	74.4141	1	0.974367
Synthesis and degradation of ketone bodies_Homo sapiens_hsa00072	1.02631	74.4141	1	0.974367
Staphylococcus aureus infection_Homo sapiens_hsa05150	1.16186	74.7795	6	5.16415
Pathogenic Escherichia coli infection_Homo sapiens_hsa05130	1.16186	74.7795	6	5.16415
Tight junction_Homo sapiens_hsa04530	1.12369	75.9735	15	13.3488
Butanoate metabolism_Homo sapiens_hsa00650	1.14034	77.9885	3	2.63079
Glycosaminoglycan degradation_Homo sapiens_hsa00531	1.08032	82.261	2	1.8513
Pancreatic cancer_Homo sapiens_hsa05212	1.12252	82.9233	7	6.23595
Basal cell carcinoma_Homo sapiens_hsa05217	1.11961	83.9227	6	5.35902
Small cell lung cancer_Homo sapiens_hsa05222	1.09961	88.1099	9	8.18469
Glycosaminoglycan biosynthesis - chondroitin sulfate / dermatan sulfate_Homo sapiens_hsa00532	1.02631	90.3772	2	1.94873
Steroid biosynthesis_Homo sapiens_hsa00100	1.02631	90.3772	2	1.94873
Regulation of autophagy_Homo sapiens_hsa04140	1.08032	90.8286	4	3.7026
Fatty acid biosynthesis_Homo sapiens_hsa00061	0.855256	96.4538	1	1.16924
Pyruvate metabolism_Homo sapiens_hsa00620	1.05262	96.6532	4	3.80003
Galactose metabolism_Homo sapiens_hsa00052	1.02631	97.9807	3	2.9231
Phagosome_Homo sapiens_hsa04145	1.0617	99.1299	15	14.1283
Ovarian steroidogenesis_Homo sapiens_hsa04913	1.04725	100.268	5	4.7744
Adipocytokine signaling pathway_Homo sapiens_hsa04920	1.05649	100.361	7	6.6257
Transcriptional misregulation in cancer_Homo sapiens_hsa05202	1.05741	100.435	17	16.0771
PPAR signaling pathway_Homo sapiens_hsa03320	1.04118	104.808	7	6.72313
Type I diabetes mellitus_Homo sapiens_hsa04940	1.00128	108.387	4	3.99491
Melanoma_Homo sapiens_hsa05218	1.02631	109.275	7	6.82057
Legionellosis_Homo sapiens_hsa05134	1.00618	110.806	5	4.96927
Basal transcription factors_Homo sapiens_hsa03022	0.977435	114.263	4	4.09234
Biosynthesis of unsaturated fatty acids_Homo sapiens_hsa01040	0.892441	114.7	2	2.24104
Mismatch repair_Homo sapiens_hsa03430	0.892441	114.7	2	2.24104
Glycosylphosphatidylinositol(GPI)-anchor biosynthesis_Homo sapiens_hsa00563	0.892441	114.7	2	2.24104
Caffeine metabolism_Homo sapiens_hsa00232	0	117.519	0	0.487184
SNARE interactions in vesicular transport_Homo sapiens_hsa04130	0.933006	118.158	3	3.21541
African trypanosomiasis_Homo sapiens_hsa05143	0.933006	118.158	3	3.21541
HIF-1 signaling pathway_Homo sapiens_hsa04066	1.00618	119.749	10	9.93855
Proteasome_Homo sapiens_hsa03050	0.954704	120.126	4	4.18978
Glycosaminoglycan biosynthesis - heparan sulfate / heparin_Homo sapiens_hsa00534	0.855256	122.671	2	2.33848
Influenza A_Homo sapiens_hsa05164	1.00742	123.513	16	15.8822
Toxoplasmosis_Homo sapiens_hsa05145	0.99906	123.615	11	11.0104
Tyrosine metabolism_Homo sapiens_hsa00350	0.905565	124.817	3	3.31285
Carbohydrate digestion and absorption_Homo sapiens_hsa04973	0.933006	125.96	4	4.28722
Herpes simplex infection_Homo sapiens_hsa05168	1.00271	126.33	17	16.954
Regulation of lipolysis in adipocytes_Homo sapiens_hsa04923	0.950284	126.615	5	5.26158
Pentose and glucuronate interconversions_Homo sapiens_hsa00040	0.821046	130.519	2	2.43592
Spliceosome_Homo sapiens_hsa03040	0.985255	130.555	12	12.1796
Oxidative phosphorylation_Homo sapiens_hsa00190	0.981685	130.808	11	11.2052
Vitamin B6 metabolism_Homo sapiens_hsa00750	0	134.622	0	0.58462
MicroRNAs in cancer_Homo sapiens_hsa05206	0.977435	136.415	14	14.3232
Apoptosis_Homo sapiens_hsa04210	0.973868	136.91	13	13.3488
Drug metabolism - other enzymes_Homo sapiens_hsa00983	0.855256	137.915	3	3.50772
Notch signaling pathway_Homo sapiens_hsa04330	0.873453	143.164	4	4.57953
HTLV-I infection_Homo sapiens_hsa05166	0.973572	147.006	24	24.6515
Primary bile acid biosynthesis_Homo sapiens_hsa00120	0.60371	147.621	1	1.65642
Arginine and proline metabolism_Homo sapiens_hsa00330	0.855256	148.76	4	4.67696
Asthma_Homo sapiens_hsa05310	0.733076	153.086	2	2.72823
Pantothenate and CoA biosynthesis_Homo sapiens_hsa00770	0.570171	156.796	1	1.75386
Other glycan degradation_Homo sapiens_hsa00511	0.570171	156.796	1	1.75386
Mucin type O-Glycan biosynthesis_Homo sapiens_hsa00512	0.707798	160.22	2	2.82567
Tryptophan metabolism_Homo sapiens_hsa00380	0.76973	162.814	3	3.89747
Leukocyte transendothelial migration_Homo sapiens_hsa04670	0.900269	164.1	10	11.1078
Glutathione metabolism_Homo sapiens_hsa00480	0.804947	165	4	4.96927
Other types of O-glycan biosynthesis_Homo sapiens_hsa00514	0.684205	167.135	2	2.9231
RNA transport_Homo sapiens_hsa03013	0.903667	173.481	14	15.4924
beta-Alanine metabolism_Homo sapiens_hsa00410	0.662134	173.823	2	3.02054
Non-alcoholic fatty liver disease (NAFLD)_Homo sapiens_hsa04932	0.873453	183.183	12	13.7386
Measles_Homo sapiens_hsa05162	0.861785	185.39	11	12.7642
ABC transporters_Homo sapiens_hsa02010	0.699755	185.401	3	4.28722
Nucleotide excision repair_Homo sapiens_hsa03420	0.684205	190.635	3	4.38465
Lysosome_Homo sapiens_hsa04142	0.834396	194.155	10	11.9847
Starch and sucrose metabolism_Homo sapiens_hsa00500	0.669331	195.696	3	4.48209
Protein export_Homo sapiens_hsa03060	0.44622	196.49	1	2.24104
Taste transduction_Homo sapiens_hsa04742	0.76973	197.28	6	7.79494
Ubiquinone and other terpenoid-quinone biosynthesis_Homo sapiens_hsa00130	0	198.162	0	1.0718
Rheumatoid arthritis_Homo sapiens_hsa05323	0.760227	201.011	6	7.89238
Valine, leucine and isoleucine degradation_Homo sapiens_hsa00280	0.641442	205.294	3	4.67696
Ribosome biogenesis in eukaryotes_Homo sapiens_hsa03008	0.722751	205.704	5	6.91801
TGF-beta signaling pathway_Homo sapiens_hsa04350	0.741909	208.19	6	8.08725
Signaling pathways regulating pluripotency of stem cells_Homo sapiens_hsa04550	0.812185	208.798	11	13.5437
Glycine, serine and threonine metabolism_Homo sapiens_hsa00260	0.540162	213.886	2	3.7026
Non-homologous end-joining_Homo sapiens_hsa03450	0	215.753	0	1.26668
Lysine degradation_Homo sapiens_hsa00310	0.60371	218.376	3	4.96927
Inflammatory bowel disease (IBD)_Homo sapiens_hsa05321	0.651623	219.012	4	6.13851
Nicotinate and nicotinamide metabolism_Homo sapiens_hsa00760	0.380114	221.041	1	2.63079
Fat digestion and absorption_Homo sapiens_hsa04975	0.513154	223.171	2	3.89747
Protein digestion and absorption_Homo sapiens_hsa04974	0.699755	224.448	6	8.57443
Complement and coagulation cascades_Homo sapiens_hsa04610	0.666433	226.601	5	7.50263
Systemic lupus erythematosus_Homo sapiens_hsa05322	0.691892	227.409	6	8.67187
Antigen processing and presentation_Homo sapiens_hsa04612	0.612721	232.7	4	6.52826
ECM-receptor interaction_Homo sapiens_hsa04512	0.641442	235.537	5	7.79494
RNA polymerase_Homo sapiens_hsa03020	0.342102	235.734	1	2.9231
Propanoate metabolism_Homo sapiens_hsa00640	0.331067	240.004	1	3.02054
Ascorbate and aldarate metabolism_Homo sapiens_hsa00053	0	241.756	0	1.65642
Selenocompound metabolism_Homo sapiens_hsa00450	0	241.756	0	1.65642
Nitrogen metabolism_Homo sapiens_hsa00910	0	241.756	0	1.65642
Hematopoietic cell lineage_Homo sapiens_hsa04640	0.618257	243.508	5	8.08725
Fatty acid metabolism_Homo sapiens_hsa01212	0.436726	248.891	2	4.57953
NF-kappa B signaling pathway_Homo sapiens_hsa04064	0.59669	250.569	5	8.37956
Primary immunodeficiency_Homo sapiens_hsa05340	0.301855	251.148	1	3.31285
Allograft rejection_Homo sapiens_hsa05330	0.293231	254.358	1	3.41029
DNA replication_Homo sapiens_hsa03030	0.285085	257.34	1	3.50772
Graft-versus-host disease_Homo sapiens_hsa05332	0.27738	260.109	1	3.60516
alpha-Linolenic acid metabolism_Homo sapiens_hsa00592	0	268.018	0	2.33848
Cytosolic DNA-sensing pathway_Homo sapiens_hsa04623	0.366538	269.572	2	5.45646
Viral myocarditis_Homo sapiens_hsa05416	0.366538	269.572	2	5.45646
Maturity onset diabetes of the young_Homo sapiens_hsa04950	0	270.455	0	2.43592
Pyrimidine metabolism_Homo sapiens_hsa00240	0.513154	273.402	5	9.74367
Fatty acid degradation_Homo sapiens_hsa00071	0.233252	274.547	1	4.28722
Arachidonic acid metabolism_Homo sapiens_hsa00590	0.342102	275.532	2	5.8462
Intestinal immune network for IgA production_Homo sapiens_hsa04672	0.228068	276.035	1	4.38465
Linoleic acid metabolism_Homo sapiens_hsa00591	0	276.432	0	2.72823
Homologous recombination_Homo sapiens_hsa03440	0	278.048	0	2.82567
Autoimmune thyroid disease_Homo sapiens_hsa05320	0.205261	281.915	1	4.87184
Fanconi anemia pathway_Homo sapiens_hsa03460	0.201237	282.829	1	4.96927
Base excision repair_Homo sapiens_hsa03410	0	283.085	0	3.21541
p53 signaling pathway_Homo sapiens_hsa04115	0.301855	283.47	2	6.6257
Retinol metabolism_Homo sapiens_hsa00830	0.197367	283.67	1	5.06671
Ribosome_Homo sapiens_hsa03010	0.484869	284.132	6	12.3745
Drug metabolism - cytochrome P450_Homo sapiens_hsa00982	0.176949	287.471	1	5.65133
Metabolism of xenobiotics by cytochrome P450_Homo sapiens_hsa00980	0.165533	289.117	1	6.04108
Malaria_Homo sapiens_hsa05144	0	289.451	0	4.18978
Steroid hormone biosynthesis_Homo sapiens_hsa00140	0	290.393	0	4.48209
Chemical carcinogenesis_Homo sapiens_hsa05204	0.146615	291.103	1	6.82057
Jak-STAT signaling pathway_Homo sapiens_hsa04630	0.39728	291.497	6	15.1027
Cytokine-cytokine receptor interaction_Homo sapiens_hsa04060	0.164209	293	4	24.3592
Olfactory transduction_Homo sapiens_hsa04740	0.231498	293	9	38.8773

## Sheet: C-Network
Synaptic vesicle cycle_Homo sapiens_hsa04721	4.98124	0.000173109	12	2.40904
Oocyte meiosis_Homo sapiens_hsa04114	3.07957	0.0139973	14	4.54609
T cell receptor signaling pathway_Homo sapiens_hsa04660	3.02781	0.0467995	12	3.96326
Epithelial cell signaling in Helicobacter pylori infection_Homo sapiens_hsa05120	3.61918	0.0489605	9	2.48675
Epstein-Barr virus infection_Homo sapiens_hsa05169	2.40029	0.0570472	18	7.49911
Vasopressin-regulated water reabsorption_Homo sapiens_hsa04962	4.18965	0.063526	7	1.67079
Ether lipid metabolism_Homo sapiens_hsa00565	4.18965	0.063526	7	1.67079
Ubiquitin mediated proteolysis_Homo sapiens_hsa04120	2.64934	0.0776261	14	5.28434
Collecting duct acid secretion_Homo sapiens_hsa04966	4.94931	0.116719	5	1.01024
Pertussis_Homo sapiens_hsa05133	3.1301	0.16391	9	2.8753
Fc gamma R-mediated phagocytosis_Homo sapiens_hsa04666	2.8596	0.210818	10	3.49699
Osteoclast differentiation_Homo sapiens_hsa04380	2.41279	0.422151	12	4.9735
B cell receptor signaling pathway_Homo sapiens_hsa04662	2.9413	0.439255	8	2.71988
Prion diseases_Homo sapiens_hsa05020	3.89945	0.445589	5	1.28223
ErbB signaling pathway_Homo sapiens_hsa04012	2.69334	0.532835	9	3.34157
Shigellosis_Homo sapiens_hsa05131	2.90572	0.775533	7	2.40904
Oxytocin signaling pathway_Homo sapiens_hsa04921	2.15854	0.857038	13	6.0226
Salmonella infection_Homo sapiens_hsa05132	2.63963	0.936381	8	3.03073
Fc epsilon RI signaling pathway_Homo sapiens_hsa04664	2.77161	1.04595	7	2.52561
Long-term potentiation_Homo sapiens_hsa04720	2.77161	1.04595	7	2.52561
Axon guidance_Homo sapiens_hsa04360	2.24683	1.08162	11	4.89579
Chagas disease (American trypanosomiasis)_Homo sapiens_hsa05142	2.43819	1.11439	9	3.69127
Staphylococcus aureus infection_Homo sapiens_hsa05150	2.91355	1.23887	6	2.05934
Phagosome_Homo sapiens_hsa04145	2.12991	1.26737	12	5.63404
Adrenergic signaling in cardiomyocytes_Homo sapiens_hsa04261	2.10093	1.42284	12	5.71175
Citrate cycle (TCA cycle)_Homo sapiens_hsa00020	3.43152	1.62675	4	1.16566
Leishmaniasis_Homo sapiens_hsa05140	2.57364	1.65238	7	2.71988
Protein processing in endoplasmic reticulum_Homo sapiens_hsa04141	2.00343	1.66763	13	6.48886
Tuberculosis_Homo sapiens_hsa05152	1.93395	2.25824	13	6.722
Adherens junction_Homo sapiens_hsa04520	2.43452	2.30557	7	2.8753
Regulation of actin cytoskeleton_Homo sapiens_hsa04810	1.83831	2.3657	15	8.15965
TNF signaling pathway_Homo sapiens_hsa04668	2.16474	2.56533	9	4.15754
MAPK signaling pathway_Homo sapiens_hsa04010	1.7431	2.76553	17	9.75272
Carbon metabolism_Homo sapiens_hsa01200	2.08674	3.28126	9	4.31296
Dopaminergic synapse_Homo sapiens_hsa04728	2.01066	3.29484	10	4.9735
Amyotrophic lateral sclerosis (ALS)_Homo sapiens_hsa05014	2.62616	3.33339	5	1.90392
Endocytosis_Homo sapiens_hsa04144	1.70906	3.34347	17	9.947
Vibrio cholerae infection_Homo sapiens_hsa05110	2.57364	3.66694	5	1.94277
Amphetamine addiction_Homo sapiens_hsa05031	2.33967	4.06692	6	2.56446
Phenylalanine, tyrosine and tryptophan biosynthesis_Homo sapiens_hsa00400	5.14728	4.08509	1	0.194277
Choline metabolism in cancer_Homo sapiens_hsa05231	2.10093	4.09168	8	3.80784
Nicotine addiction_Homo sapiens_hsa05033	2.70909	4.44469	4	1.47651
AMPK signaling pathway_Homo sapiens_hsa04152	1.93023	5.43491	9	4.66266
Inositol phosphate metabolism_Homo sapiens_hsa00562	2.20598	5.48707	6	2.71988
Phospholipase D signaling pathway_Homo sapiens_hsa04072	1.85154	5.79479	10	5.40091
Biosynthesis of amino acids_Homo sapiens_hsa01230	2.17491	5.89029	6	2.75874
Calcium signaling pathway_Homo sapiens_hsa04020	1.75475	5.89319	12	6.83856
Cardiac muscle contraction_Homo sapiens_hsa04260	2.11532	6.75779	6	2.83645
cGMP-PKG signaling pathway_Homo sapiens_hsa04022	1.75839	6.86014	11	6.25573
Natural killer cell mediated cytotoxicity_Homo sapiens_hsa04650	1.85302	7.00654	9	4.85693
Influenza A_Homo sapiens_hsa05164	1.73681	7.46529	11	6.33344
2-Oxocarboxylic acid metabolism_Homo sapiens_hsa01210	3.02781	7.74939	2	0.660543
VEGF signaling pathway_Homo sapiens_hsa04370	2.18105	7.77401	5	2.29247
Glycerophospholipid metabolism_Homo sapiens_hsa00564	1.93715	8.25586	7	3.61356
Pancreatic secretion_Homo sapiens_hsa04972	1.91654	8.72925	7	3.65241
Glutamatergic synapse_Homo sapiens_hsa04724	1.83831	8.91341	8	4.35181
Colorectal cancer_Homo sapiens_hsa05210	2.10954	8.98377	5	2.37018
Phosphatidylinositol signaling system_Homo sapiens_hsa04070	1.89637	9.22097	7	3.69127
Endocrine and other factor-regulated calcium reabsorption_Homo sapiens_hsa04961	2.23795	9.43818	4	1.78735
Sphingolipid metabolism_Homo sapiens_hsa00600	2.19033	10.2366	4	1.82621
Oxidative phosphorylation_Homo sapiens_hsa00190	1.79036	10.3163	8	4.46838
Hippo signaling pathway_Homo sapiens_hsa04390	1.68212	10.72	10	5.94489
Cocaine addiction_Homo sapiens_hsa05030	2.1447	11.0755	4	1.86506
Rheumatoid arthritis_Homo sapiens_hsa05323	1.9064	11.1015	6	3.14729
Renal cell carcinoma_Homo sapiens_hsa05211	1.97972	11.7568	5	2.52561
Platelet activation_Homo sapiens_hsa04611	1.74484	11.8639	8	4.58495
Retrograde endocannabinoid signaling_Homo sapiens_hsa04723	1.80155	11.9639	7	3.88555
Neurotrophin signaling pathway_Homo sapiens_hsa04722	1.73018	12.4128	8	4.6238
RIG-I-like receptor signaling pathway_Homo sapiens_hsa04622	1.92063	13.3257	5	2.60332
Huntington's disease_Homo sapiens_hsa05016	1.56409	14.7629	11	7.03284
Wnt signaling pathway_Homo sapiens_hsa04310	1.63118	14.7701	9	5.51748
Cell cycle_Homo sapiens_hsa04110	1.66041	15.4132	8	4.81808
Prolactin signaling pathway_Homo sapiens_hsa04917	1.83831	15.9124	5	2.71988
Synthesis and degradation of ketone bodies_Homo sapiens_hsa00072	2.57364	16.1634	1	0.388555
Sulfur relay system_Homo sapiens_hsa04122	2.57364	16.1634	1	0.388555
GnRH signaling pathway_Homo sapiens_hsa04912	1.71576	17.8093	6	3.49699
Rap1 signaling pathway_Homo sapiens_hsa04015	1.48479	18.4184	12	8.08194
Glycosaminoglycan biosynthesis - heparan sulfate / heparin_Homo sapiens_hsa00534	2.1447	18.9063	2	0.932531
Cholinergic synapse_Homo sapiens_hsa04725	1.63777	18.9547	7	4.2741
Arrhythmogenic right ventricular cardiomyopathy (ARVC)_Homo sapiens_hsa05412	1.73895	19.8025	5	2.8753
Fatty acid elongation_Homo sapiens_hsa00062	2.05891	20.8881	2	0.971387
Toll-like receptor signaling pathway_Homo sapiens_hsa04620	1.64275	21.444	6	3.65241
cAMP signaling pathway_Homo sapiens_hsa04024	1.45928	22.3638	11	7.53796
Long-term depression_Homo sapiens_hsa04730	1.74484	23.0289	4	2.29247
Complement and coagulation cascades_Homo sapiens_hsa04610	1.67119	23.0516	5	2.99187
Alzheimer's disease_Homo sapiens_hsa05010	1.48479	24.3794	9	6.06145
Butanoate metabolism_Homo sapiens_hsa00650	1.9064	25.1152	2	1.0491
Dorso-ventral axis formation_Homo sapiens_hsa04320	1.9064	25.1152	2	1.0491
Sphingolipid signaling pathway_Homo sapiens_hsa04071	1.52674	26.0596	7	4.58495
Cell adhesion molecules (CAMs)_Homo sapiens_hsa04514	1.49197	26.1807	8	5.36205
Cysteine and methionine metabolism_Homo sapiens_hsa00270	1.75475	26.5176	3	1.70964
Ras signaling pathway_Homo sapiens_hsa04014	1.39116	27.301	12	8.62591
Asthma_Homo sapiens_hsa05310	1.83831	27.3538	2	1.08795
Glyoxylate and dicarboxylate metabolism_Homo sapiens_hsa00630	1.83831	27.3538	2	1.08795
Renin secretion_Homo sapiens_hsa04924	1.63406	28.5991	4	2.44789
Viral carcinogenesis_Homo sapiens_hsa05203	1.41409	28.8229	10	7.0717
Folate biosynthesis_Homo sapiens_hsa00790	1.83831	29.5364	1	0.543977
HIF-1 signaling pathway_Homo sapiens_hsa04066	1.51391	29.9291	6	3.96326
Glioma_Homo sapiens_hsa05214	1.60853	30.089	4	2.48675
Hypertrophic cardiomyopathy (HCM)_Homo sapiens_hsa05410	1.55039	30.3883	5	3.225
PI3K-Akt signaling pathway_Homo sapiens_hsa04151	1.30214	31.1192	17	13.0554
Circadian rhythm_Homo sapiens_hsa04710	1.71576	32.0638	2	1.16566
Glycosphingolipid biosynthesis - ganglio series_Homo sapiens_hsa00604	1.71576	33.2356	1	0.582832
Glycosaminoglycan biosynthesis - keratan sulfate_Homo sapiens_hsa00533	1.71576	33.2356	1	0.582832
Arginine and proline metabolism_Homo sapiens_hsa00330	1.60853	33.7859	3	1.86506
mRNA surveillance pathway_Homo sapiens_hsa03015	1.4963	34.4623	5	3.34157
GABAergic synapse_Homo sapiens_hsa04727	1.4963	34.4623	5	3.34157
Hepatitis C_Homo sapiens_hsa05160	1.40746	36.8296	7	4.9735
Phenylalanine metabolism_Homo sapiens_hsa00360	1.60853	37.0453	1	0.621688
Hedgehog signaling pathway_Homo sapiens_hsa04340	1.54418	37.7134	3	1.94277
Dilated cardiomyopathy_Homo sapiens_hsa05414	1.44587	38.7936	5	3.45814
Systemic lupus erythematosus_Homo sapiens_hsa05322	1.44587	38.7936	5	3.45814
SNARE interactions in vesicular transport_Homo sapiens_hsa04130	1.55978	39.6561	2	1.28223
Legionellosis_Homo sapiens_hsa05134	1.51391	39.7453	3	1.98163
Endometrial cancer_Homo sapiens_hsa05213	1.51391	39.7453	3	1.98163
Melanoma_Homo sapiens_hsa05218	1.47065	39.7978	4	2.71988
Primary bile acid biosynthesis_Homo sapiens_hsa00120	1.51391	40.9515	1	0.660543
Progesterone-mediated oocyte maturation_Homo sapiens_hsa04914	1.41409	41.8181	5	3.53585
Alanine, aspartate and glutamate metabolism_Homo sapiens_hsa00250	1.47065	45.0257	2	1.35994
NOD-like receptor signaling pathway_Homo sapiens_hsa04621	1.4298	46.0945	3	2.0982
Circadian entrainment_Homo sapiens_hsa04713	1.36896	46.5498	5	3.65241
Inflammatory mediator regulation of TRP channels_Homo sapiens_hsa04750	1.35455	48.1768	5	3.69127
Acute myeloid leukemia_Homo sapiens_hsa05221	1.4038	48.2899	3	2.13705
Neuroactive ligand-receptor interaction_Homo sapiens_hsa04080	1.24377	48.32	13	10.4521
Bacterial invasion of epithelial cells_Homo sapiens_hsa05100	1.33696	52.623	4	2.99187
Butirosin and neomycin biosynthesis_Homo sapiens_hsa00524	0	52.6735	0	0.194277
Caffeine metabolism_Homo sapiens_hsa00232	0	52.6735	0	0.194277
Glycerolipid metabolism_Homo sapiens_hsa00561	1.35455	52.789	3	2.21476
Arginine biosynthesis_Homo sapiens_hsa00220	1.28682	53.1204	1	0.777109
Glucagon signaling pathway_Homo sapiens_hsa04922	1.31308	53.1985	5	3.80784
Hepatitis B_Homo sapiens_hsa05161	1.2687	55.1582	7	5.51748
Pyruvate metabolism_Homo sapiens_hsa00620	1.31982	56.3699	2	1.51536
mTOR signaling pathway_Homo sapiens_hsa04150	1.30863	57.4209	3	2.29247
Aldosterone synthesis and secretion_Homo sapiens_hsa04925	1.28682	58.54	4	3.10844
Fat digestion and absorption_Homo sapiens_hsa04975	1.28682	59.3106	2	1.55422
Terpenoid backbone biosynthesis_Homo sapiens_hsa00900	1.16984	61.4952	1	0.85482
Vitamin B6 metabolism_Homo sapiens_hsa00750	0	62.0141	0	0.233133
Type I diabetes mellitus_Homo sapiens_hsa04940	1.25543	62.2861	2	1.59307
Parkinson's disease_Homo sapiens_hsa05012	1.23535	62.5189	6	4.85693
Spliceosome_Homo sapiens_hsa03040	1.23535	62.5189	6	4.85693
Peroxisome_Homo sapiens_hsa04146	1.25543	62.6046	4	3.18615
Hematopoietic cell lineage_Homo sapiens_hsa04640	1.24031	64.6698	4	3.225
Basal transcription factors_Homo sapiens_hsa03022	1.22554	65.2929	2	1.63193
Biosynthesis of unsaturated fatty acids_Homo sapiens_hsa01040	1.11897	65.7312	1	0.893676
Mismatch repair_Homo sapiens_hsa03430	1.11897	65.7312	1	0.893676
Proximal tubule bicarbonate reclamation_Homo sapiens_hsa04964	1.11897	65.7312	1	0.893676
Renin-angiotensin system_Homo sapiens_hsa04614	1.11897	65.7312	1	0.893676
Glycosylphosphatidylinositol(GPI)-anchor biosynthesis_Homo sapiens_hsa00563	1.11897	65.7312	1	0.893676
Chemokine signaling pathway_Homo sapiens_hsa04062	1.19704	66.3837	8	6.68314
Insulin secretion_Homo sapiens_hsa04911	1.22554	66.7554	4	3.26386
FoxO signaling pathway_Homo sapiens_hsa04068	1.19704	69.1988	6	5.01236
Herpes simplex infection_Homo sapiens_hsa05168	1.18328	69.268	8	6.76085
Pancreatic cancer_Homo sapiens_hsa05212	1.20639	69.4893	3	2.48675
Vitamin digestion and absorption_Homo sapiens_hsa04977	1.07235	69.9881	1	0.932531
Histidine metabolism_Homo sapiens_hsa00340	1.07235	69.9881	1	0.932531
Glycosphingolipid biosynthesis - lacto and neolacto series_Homo sapiens_hsa00601	1.07235	69.9881	1	0.932531
Gap junction_Homo sapiens_hsa04540	1.19704	70.9837	4	3.34157
Cyanoamino acid metabolism_Homo sapiens_hsa00460	0	70.9921	0	0.271988
Nucleotide excision repair_Homo sapiens_hsa03420	1.14384	74.4674	2	1.7485
Glycolysis / Gluconeogenesis_Homo sapiens_hsa00010	1.16984	74.4755	3	2.56446
Type II diabetes mellitus_Homo sapiens_hsa04930	1.11897	77.5663	2	1.78735
Insulin signaling pathway_Homo sapiens_hsa04910	1.14384	79.6211	6	5.24549
Morphine addiction_Homo sapiens_hsa05032	1.14384	79.6389	4	3.49699
Toxoplasmosis_Homo sapiens_hsa05145	1.13878	80.8955	5	4.39067
Phototransduction_Homo sapiens_hsa04744	0.9532	82.8059	1	1.0491
Nicotinate and nicotinamide metabolism_Homo sapiens_hsa00760	0.9532	82.8059	1	1.0491
Leukocyte transendothelial migration_Homo sapiens_hsa04670	1.12879	82.8591	5	4.42952
Valine, leucine and isoleucine degradation_Homo sapiens_hsa00280	1.07235	83.8067	2	1.86506
N-Glycan biosynthesis_Homo sapiens_hsa00510	1.07235	83.8067	2	1.86506
Signaling pathways regulating pluripotency of stem cells_Homo sapiens_hsa04550	1.11092	86.7867	6	5.40091
Pentose phosphate pathway_Homo sapiens_hsa00030	0.919157	87.0715	1	1.08795
Thyroid cancer_Homo sapiens_hsa05216	0.919157	87.0715	1	1.08795
Ribosome biogenesis in eukaryotes_Homo sapiens_hsa03008	1.08745	87.218	3	2.75874
Mucin type O-Glycan biosynthesis_Homo sapiens_hsa00512	0.887462	91.3233	1	1.12681
Estrogen signaling pathway_Homo sapiens_hsa04915	1.07235	92.99	4	3.73013
Mineral absorption_Homo sapiens_hsa04978	1.00927	93.2308	2	1.98163
Gastric acid secretion_Homo sapiens_hsa04971	1.04337	94.9884	3	2.8753
RNA polymerase_Homo sapiens_hsa03020	0.85788	95.5561	1	1.16566
Sulfur metabolism_Homo sapiens_hsa00920	0	95.8886	0	0.388555
Metabolic pathways_Homo sapiens_hsa01100	1.04779	97.1033	48	45.8106
Pathogenic Escherichia coli infection_Homo sapiens_hsa05130	0.971185	99.5248	2	2.05934
Fructose and mannose metabolism_Homo sapiens_hsa00051	0.830207	99.765	1	1.20452
beta-Alanine metabolism_Homo sapiens_hsa00410	0.830207	99.765	1	1.20452
Propanoate metabolism_Homo sapiens_hsa00640	0.830207	99.765	1	1.20452
Melanogenesis_Homo sapiens_hsa04916	1.02946	102.04	4	3.88555
Non-small cell lung cancer_Homo sapiens_hsa05223	0.9532	102.668	2	2.0982
Taurine and hypotaurine metabolism_Homo sapiens_hsa00430	0	103.552	0	0.42741
Ubiquinone and other terpenoid-quinone biosynthesis_Homo sapiens_hsa00130	0	103.552	0	0.42741
Basal cell carcinoma_Homo sapiens_hsa05217	0.935869	105.805	2	2.13705
Fatty acid biosynthesis_Homo sapiens_hsa00061	0	110.917	0	0.466266
Tyrosine metabolism_Homo sapiens_hsa00350	0.756953	112.204	1	1.32109
HTLV-I infection_Homo sapiens_hsa05166	1.01725	115.773	10	9.83043
Allograft rejection_Homo sapiens_hsa05330	0.735326	116.276	1	1.35994
Insulin resistance_Homo sapiens_hsa04931	0.962108	117.952	4	4.15754
Non-homologous end-joining_Homo sapiens_hsa03450	0	117.997	0	0.505121
TGF-beta signaling pathway_Homo sapiens_hsa04350	0.930231	118.404	3	3.225
Drug metabolism - other enzymes_Homo sapiens_hsa00983	0.7149	120.304	1	1.3988
Arachidonic acid metabolism_Homo sapiens_hsa00590	0.85788	121.331	2	2.33133
Graft-versus-host disease_Homo sapiens_hsa05332	0.695578	124.287	1	1.43765
Glycosphingolipid biosynthesis - globo series_Homo sapiens_hsa00603	0	124.801	0	0.543977
Prostate cancer_Homo sapiens_hsa05215	0.897781	126.126	3	3.34157
Serotonergic synapse_Homo sapiens_hsa04726	0.927438	126.99	4	4.31296
Regulation of autophagy_Homo sapiens_hsa04140	0.677274	128.221	1	1.47651
Aldosterone-regulated sodium reabsorption_Homo sapiens_hsa04960	0.677274	128.221	1	1.47651
Protein digestion and absorption_Homo sapiens_hsa04974	0.877377	131.223	3	3.41928
Bladder cancer_Homo sapiens_hsa05219	0.64341	135.936	1	1.55422
Central carbon metabolism in cancer_Homo sapiens_hsa05230	0.791889	136.425	2	2.52561
Non-alcoholic fatty liver disease (NAFLD)_Homo sapiens_hsa04932	0.912638	137.514	5	5.47862
Longevity regulating pathway - mammal_Homo sapiens_hsa04211	0.848453	138.773	3	3.53585
Thyroid hormone signaling pathway_Homo sapiens_hsa04919	0.879877	140.339	4	4.54609
Antigen processing and presentation_Homo sapiens_hsa04612	0.768251	142.299	2	2.60332
Purine metabolism_Homo sapiens_hsa00230	0.913718	142.42	6	6.56657
Ascorbate and aldarate metabolism_Homo sapiens_hsa00053	0	143.67	0	0.660543
Selenocompound metabolism_Homo sapiens_hsa00450	0	143.67	0	0.660543
Nitrogen metabolism_Homo sapiens_hsa00910	0	143.67	0	0.660543
Adipocytokine signaling pathway_Homo sapiens_hsa04920	0.756953	145.196	2	2.64217
Proteoglycans in cancer_Homo sapiens_hsa05205	0.914491	146.569	7	7.65453
Aminoacyl-tRNA biosynthesis_Homo sapiens_hsa00970	0.598521	147.098	1	1.67079
Proteasome_Homo sapiens_hsa03050	0.598521	147.098	1	1.67079
Pantothenate and CoA biosynthesis_Homo sapiens_hsa00770	0	149.478	0	0.699398
Other glycan degradation_Homo sapiens_hsa00511	0	149.478	0	0.699398
ABC transporters_Homo sapiens_hsa02010	0.584918	150.703	1	1.70964
Carbohydrate digestion and absorption_Homo sapiens_hsa04973	0.584918	150.703	1	1.70964
Focal adhesion_Homo sapiens_hsa04510	0.900774	151.607	7	7.77109
Lysosome_Homo sapiens_hsa04142	0.836956	153.309	4	4.77922
Chronic myeloid leukemia_Homo sapiens_hsa05220	0.724969	153.715	2	2.75874
Intestinal immune network for IgA production_Homo sapiens_hsa04672	0.57192	154.249	1	1.7485
Glycosaminoglycan degradation_Homo sapiens_hsa00531	0	155.06	0	0.738254
One carbon pool by folate_Homo sapiens_hsa00670	0	155.06	0	0.738254
AGE-RAGE signaling pathway in diabetic complications_Homo sapiens_hsa04933	0.779891	158.182	3	3.84669
Glycosaminoglycan biosynthesis - chondroitin sulfate / dermatan sulfate_Homo sapiens_hsa00532	0	160.425	0	0.777109
Steroid biosynthesis_Homo sapiens_hsa00100	0	160.425	0	0.777109
Ribosome_Homo sapiens_hsa03010	0.810595	161.684	4	4.93464
Pathways in cancer_Homo sapiens_hsa05200	0.921508	163.377	14	15.1925
RNA degradation_Homo sapiens_hsa03018	0.686304	164.637	2	2.91416
Measles_Homo sapiens_hsa05162	0.785844	169.809	4	5.09007
Autoimmune thyroid disease_Homo sapiens_hsa05320	0.514728	171.063	1	1.94277
Protein export_Homo sapiens_hsa03060	0	175.303	0	0.893676
Alcoholism_Homo sapiens_hsa05034	0.76256	177.658	4	5.24549
alpha-Linolenic acid metabolism_Homo sapiens_hsa00592	0	179.882	0	0.932531
Transcriptional misregulation in cancer_Homo sapiens_hsa05202	0.779891	182.539	5	6.41115
Regulation of lipolysis in adipocytes_Homo sapiens_hsa04923	0.4766	183.397	1	2.0982
Pentose and glucuronate interconversions_Homo sapiens_hsa00040	0	184.283	0	0.971387
Maturity onset diabetes of the young_Homo sapiens_hsa04950	0	184.283	0	0.971387
Viral myocarditis_Homo sapiens_hsa05416	0.459579	189.191	1	2.17591
NF-kappa B signaling pathway_Homo sapiens_hsa04064	0.598521	191.832	2	3.34157
Salivary secretion_Homo sapiens_hsa04970	0.584918	196.307	2	3.41928
Linoleic acid metabolism_Homo sapiens_hsa00591	0	196.486	0	1.08795
MicroRNAs in cancer_Homo sapiens_hsa05206	0.70031	199.383	4	5.71175
Homologous recombination_Homo sapiens_hsa03440	0	200.242	0	1.12681
Vascular smooth muscle contraction_Homo sapiens_hsa04270	0.648817	200.473	3	4.6238
Longevity regulating pathway - multiple species_Homo sapiens_hsa04213	0.421908	202.612	1	2.37018
Galactose metabolism_Homo sapiens_hsa00052	0	203.851	0	1.16566
Other types of O-glycan biosynthesis_Homo sapiens_hsa00514	0	203.851	0	1.16566
Inflammatory bowel disease (IBD)_Homo sapiens_hsa05321	0.408514	207.566	1	2.44789
Porphyrin and chlorophyll metabolism_Homo sapiens_hsa00860	0	210.656	0	1.24338
Amoebiasis_Homo sapiens_hsa05146	0.536175	212.744	2	3.73013
Base excision repair_Homo sapiens_hsa03410	0	213.861	0	1.28223
African trypanosomiasis_Homo sapiens_hsa05143	0	213.861	0	1.28223
Primary immunodeficiency_Homo sapiens_hsa05340	0	216.941	0	1.32109
RNA transport_Homo sapiens_hsa03013	0.647457	218.19	4	6.17802
Pyrimidine metabolism_Homo sapiens_hsa00240	0.514728	220.103	2	3.88555
DNA replication_Homo sapiens_hsa03030	0	222.748	0	1.3988
Bile secretion_Homo sapiens_hsa04976	0.362485	225.156	1	2.75874
Thyroid hormone synthesis_Homo sapiens_hsa04918	0.362485	225.156	1	2.75874
Glycine, serine and threonine metabolism_Homo sapiens_hsa00260	0	228.111	0	1.47651
Apoptosis_Homo sapiens_hsa04210	0.563571	229.749	3	5.3232
Tight junction_Homo sapiens_hsa04530	0.563571	229.749	3	5.3232
Tryptophan metabolism_Homo sapiens_hsa00380	0	233.066	0	1.55422
Malaria_Homo sapiens_hsa05144	0	239.799	0	1.67079
Taste transduction_Homo sapiens_hsa04742	0.321705	241.097	1	3.10844
ECM-receptor interaction_Homo sapiens_hsa04512	0.321705	241.097	1	3.10844
Fatty acid degradation_Homo sapiens_hsa00071	0	241.871	0	1.70964
Steroid hormone biosynthesis_Homo sapiens_hsa00140	0	245.776	0	1.78735
Starch and sucrose metabolism_Homo sapiens_hsa00500	0	245.776	0	1.78735
Small cell lung cancer_Homo sapiens_hsa05222	0.306386	247.037	1	3.26386
Amino sugar and nucleotide sugar metabolism_Homo sapiens_hsa00520	0	247.616	0	1.82621
Notch signaling pathway_Homo sapiens_hsa04330	0	247.616	0	1.82621
Fatty acid metabolism_Homo sapiens_hsa01212	0	247.616	0	1.82621
Ovarian steroidogenesis_Homo sapiens_hsa04913	0	251.083	0	1.90392
Jak-STAT signaling pathway_Homo sapiens_hsa04630	0.498124	251.145	3	6.0226
Lysine degradation_Homo sapiens_hsa00310	0	254.285	0	1.98163
Fanconi anemia pathway_Homo sapiens_hsa03460	0	254.285	0	1.98163
Glutathione metabolism_Homo sapiens_hsa00480	0	254.285	0	1.98163
Retinol metabolism_Homo sapiens_hsa00830	0	255.794	0	2.02048
Cytosolic DNA-sensing pathway_Homo sapiens_hsa04623	0	261.263	0	2.17591
Drug metabolism - cytochrome P450_Homo sapiens_hsa00982	0	263.689	0	2.25362
Metabolism of xenobiotics by cytochrome P450_Homo sapiens_hsa00980	0	267.999	0	2.40904
p53 signaling pathway_Homo sapiens_hsa04115	0	273.306	0	2.64217
PPAR signaling pathway_Homo sapiens_hsa03320	0	274.074	0	2.68103
Chemical carcinogenesis_Homo sapiens_hsa05204	0	274.813	0	2.71988
Cytokine-cytokine receptor interaction_Homo sapiens_hsa04060	0.308837	289.73	3	9.71387
Olfactory transduction_Homo sapiens_hsa04740	0.193507	292.97	3	15.5033

## Sheet: S-Network
Endocrine and other factor-regulated calcium reabsorption_Homo sapiens_hsa04961	5.00303	0.000334084	11	2.19867
Dopaminergic synapse_Homo sapiens_hsa04728	3.10558	0.000821458	19	6.11803
Calcium signaling pathway_Homo sapiens_hsa04020	2.73409	0.00104384	23	8.41229
Renin secretion_Homo sapiens_hsa04924	3.9851	0.00206825	12	3.01122
Amphetamine addiction_Homo sapiens_hsa05031	3.80396	0.00353804	12	3.15461
Oxytocin signaling pathway_Homo sapiens_hsa04921	2.69958	0.00462055	20	7.40855
Adrenergic signaling in cardiomyocytes_Homo sapiens_hsa04261	2.70417	0.00686839	19	7.02617
Vascular smooth muscle contraction_Homo sapiens_hsa04270	2.81301	0.014764	16	5.68786
Long-term potentiation_Homo sapiens_hsa04720	3.54061	0.0149838	11	3.10681
MAPK signaling pathway_Homo sapiens_hsa04010	2.1672	0.0213232	26	11.9971
Retrograde endocannabinoid signaling_Homo sapiens_hsa04723	2.92905	0.0228628	14	4.77971
cGMP-PKG signaling pathway_Homo sapiens_hsa04022	2.46903	0.025519	19	7.69533
Morphine addiction_Homo sapiens_hsa05032	3.02203	0.0262553	13	4.30174
GnRH signaling pathway_Homo sapiens_hsa04912	3.02203	0.0262553	13	4.30174
Shigellosis_Homo sapiens_hsa05131	3.37448	0.0444375	10	2.96342
cAMP signaling pathway_Homo sapiens_hsa04024	2.26473	0.0452366	21	9.27264
Neurotrophin signaling pathway_Homo sapiens_hsa04722	2.6372	0.0504363	15	5.68786
Gap junction_Homo sapiens_hsa04540	2.91932	0.0623548	12	4.11055
Cholinergic synapse_Homo sapiens_hsa04725	2.66277	0.0681014	14	5.25768
Melanogenesis_Homo sapiens_hsa04916	2.71983	0.0825258	13	4.77971
Pathways in cancer_Homo sapiens_hsa05200	1.81928	0.0834225	34	18.6887
Thyroid hormone signaling pathway_Homo sapiens_hsa04919	2.50346	0.134176	14	5.59226
Oocyte meiosis_Homo sapiens_hsa04114	2.50346	0.134176	14	5.59226
Platelet activation_Homo sapiens_hsa04611	2.48224	0.14707	14	5.64006
Inflammatory mediator regulation of TRP channels_Homo sapiens_hsa04750	2.64275	0.168428	12	4.54073
Gastric acid secretion_Homo sapiens_hsa04971	2.82727	0.217037	10	3.53699
GABAergic synapse_Homo sapiens_hsa04727	2.67604	0.227074	11	4.11055
Glutamatergic synapse_Homo sapiens_hsa04724	2.42842	0.264564	13	5.35328
Huntington's disease_Homo sapiens_hsa05016	2.08062	0.320471	18	8.65128
Regulation of actin cytoskeleton_Homo sapiens_hsa04810	1.99255	0.336888	20	10.0374
Hepatitis B_Homo sapiens_hsa05161	2.21005	0.367163	15	6.78719
Wnt signaling pathway_Homo sapiens_hsa04310	2.21005	0.367163	15	6.78719
Aldosterone synthesis and secretion_Homo sapiens_hsa04925	2.61522	0.419699	10	3.82377
Circadian entrainment_Homo sapiens_hsa04713	2.44829	0.500803	11	4.49293
Cocaine addiction_Homo sapiens_hsa05030	3.05109	0.532576	7	2.29426
Chagas disease (American trypanosomiasis)_Homo sapiens_hsa05142	2.42252	0.548858	11	4.54073
Alcoholism_Homo sapiens_hsa05034	2.16966	0.590937	14	6.45261
Choline metabolism in cancer_Homo sapiens_hsa05231	2.34836	0.716177	11	4.68412
Serotonergic synapse_Homo sapiens_hsa04726	2.26181	0.720366	12	5.30548
Synaptic vesicle cycle_Homo sapiens_hsa04721	2.69958	0.761928	8	2.96342
Salivary secretion_Homo sapiens_hsa04970	2.37747	0.908063	10	4.20615
Focal adhesion_Homo sapiens_hsa04510	1.88296	1.00926	18	9.55942
Phosphatidylinositol signaling system_Homo sapiens_hsa04070	2.20229	1.64004	10	4.54073
Estrogen signaling pathway_Homo sapiens_hsa04915	2.17935	1.77456	10	4.58852
Thyroid hormone synthesis_Homo sapiens_hsa04918	2.35738	1.91207	8	3.39359
Insulin secretion_Homo sapiens_hsa04911	2.24162	1.9474	9	4.01496
Long-term depression_Homo sapiens_hsa04730	2.48224	1.97508	7	2.82003
Axon guidance_Homo sapiens_hsa04360	1.99255	2.13442	12	6.02244
ErbB signaling pathway_Homo sapiens_hsa04012	2.18949	2.29399	9	4.11055
Prostate cancer_Homo sapiens_hsa05215	2.18949	2.29399	9	4.11055
Chemokine signaling pathway_Homo sapiens_hsa04062	1.82457	2.46475	15	8.2211
Adherens junction_Homo sapiens_hsa04520	2.26181	2.50096	8	3.53699
Dilated cardiomyopathy_Homo sapiens_hsa05414	2.11568	2.90065	9	4.25394
Sphingolipid signaling pathway_Homo sapiens_hsa04071	1.95033	3.17315	11	5.64006
Epithelial cell signaling in Helicobacter pylori infection_Homo sapiens_hsa05120	2.28832	3.20216	7	3.05901
Rap1 signaling pathway_Homo sapiens_hsa04015	1.70995	3.25048	17	9.9418
One carbon pool by folate_Homo sapiens_hsa00670	3.30344	3.31271	3	0.908145
Progesterone-mediated oocyte maturation_Homo sapiens_hsa04914	2.06919	3.3683	9	4.34954
Pancreatic secretion_Homo sapiens_hsa04972	2.00315	4.17381	9	4.49293
Phospholipase D signaling pathway_Homo sapiens_hsa04072	1.8062	4.64171	12	6.6438
Amoebiasis_Homo sapiens_hsa05146	1.96142	4.78554	9	4.58852
Porphyrin and chlorophyll metabolism_Homo sapiens_hsa00860	2.61522	4.97575	4	1.52951
Alzheimer's disease_Homo sapiens_hsa05010	1.74348	5.13918	13	7.45635
Inositol phosphate metabolism_Homo sapiens_hsa00562	2.09218	5.32739	7	3.3458
Hepatitis C_Homo sapiens_hsa05160	1.79796	5.74917	11	6.11803
Chronic myeloid leukemia_Homo sapiens_hsa05220	2.06271	5.76108	7	3.39359
AGE-RAGE signaling pathway in diabetic complications_Homo sapiens_hsa04933	1.90198	5.82429	9	4.73191
mTOR signaling pathway_Homo sapiens_hsa04150	2.12764	6.40807	6	2.82003
Renin-angiotensin system_Homo sapiens_hsa04614	2.72893	6.50884	3	1.09933
Cardiac muscle contraction_Homo sapiens_hsa04260	2.0062	6.7028	7	3.48919
Glycosphingolipid biosynthesis - lacto and neolacto series_Homo sapiens_hsa00601	2.61522	7.52305	3	1.14713
Longevity regulating pathway - multiple species_Homo sapiens_hsa04213	2.05788	7.55583	6	2.91562
Glycosphingolipid biosynthesis - globo series_Homo sapiens_hsa00603	2.98882	7.81888	2	0.669159
Proteoglycans in cancer_Homo sapiens_hsa05205	1.59303	7.97745	15	9.41603
Insulin signaling pathway_Homo sapiens_hsa04910	1.70474	8.31298	11	6.45261
Fatty acid elongation_Homo sapiens_hsa00062	2.51061	8.62691	3	1.19493
Longevity regulating pathway - mammal_Homo sapiens_hsa04211	1.83928	8.71429	8	4.34954
Ubiquitin mediated proteolysis_Homo sapiens_hsa04120	1.6922	8.73756	11	6.50041
Bacterial invasion of epithelial cells_Homo sapiens_hsa05100	1.90198	8.90115	7	3.68038
Glycosphingolipid biosynthesis - ganglio series_Homo sapiens_hsa00604	2.78957	9.4341	2	0.716957
Glycosaminoglycan biosynthesis - keratan sulfate_Homo sapiens_hsa00533	2.78957	9.4341	2	0.716957
Salmonella infection_Homo sapiens_hsa05132	1.87759	9.51975	7	3.72817
Nicotine addiction_Homo sapiens_hsa05033	2.20229	9.82286	4	1.81629
Mineral absorption_Homo sapiens_hsa04978	2.05115	9.92825	5	2.43765
Cell cycle_Homo sapiens_hsa04110	1.68724	10.3445	10	5.92684
Dorso-ventral axis formation_Homo sapiens_hsa04320	2.32464	11.1076	3	1.29052
Bladder cancer_Homo sapiens_hsa05219	2.09218	11.9198	4	1.91188
Thyroid cancer_Homo sapiens_hsa05216	2.24162	12.4856	3	1.33832
Non-small cell lung cancer_Homo sapiens_hsa05223	1.9372	12.644	5	2.58104
Hypertrophic cardiomyopathy (HCM)_Homo sapiens_hsa05410	1.76449	13.0519	7	3.96716
Glucagon signaling pathway_Homo sapiens_hsa04922	1.7079	13.0934	8	4.68412
FoxO signaling pathway_Homo sapiens_hsa04068	1.62184	13.1836	10	6.16583
Prolactin signaling pathway_Homo sapiens_hsa04917	1.79329	14.4389	6	3.3458
Aminoacyl-tRNA biosynthesis_Homo sapiens_hsa00970	1.94621	15.537	4	2.05528
T cell receptor signaling pathway_Homo sapiens_hsa04660	1.64092	16.1598	8	4.8753
VEGF signaling pathway_Homo sapiens_hsa04370	1.77303	18.1172	5	2.82003
Hippo signaling pathway_Homo sapiens_hsa04390	1.50418	18.5094	11	7.31296
Fc gamma R-mediated phagocytosis_Homo sapiens_hsa04666	1.62725	19.2942	7	4.30174
Type II diabetes mellitus_Homo sapiens_hsa04930	1.81928	19.7248	4	2.19867
Insulin resistance_Homo sapiens_hsa04931	1.56424	20.601	8	5.11429
Colorectal cancer_Homo sapiens_hsa05210	1.7149	20.6436	5	2.91562
African trypanosomiasis_Homo sapiens_hsa05143	1.90198	20.7407	3	1.5773
Parkinson's disease_Homo sapiens_hsa05012	1.50637	22.4049	9	5.97464
Epstein-Barr virus infection_Homo sapiens_hsa05169	1.40924	23.3071	13	9.22484
Sulfur metabolism_Homo sapiens_hsa00920	2.09218	23.3235	1	0.477971
Sulfur relay system_Homo sapiens_hsa04122	2.09218	23.3235	1	0.477971
Alanine, aspartate and glutamate metabolism_Homo sapiens_hsa00250	1.79329	24.661	3	1.6729
Glioma_Homo sapiens_hsa05214	1.63451	24.7935	5	3.05901
Terpenoid backbone biosynthesis_Homo sapiens_hsa00900	1.90198	25	2	1.05154
Hedgehog signaling pathway_Homo sapiens_hsa04340	1.67374	26.1842	4	2.38986
Fc epsilon RI signaling pathway_Homo sapiens_hsa04664	1.60937	26.272	5	3.10681
Central carbon metabolism in cancer_Homo sapiens_hsa05230	1.60937	26.272	5	3.10681
Taurine and hypotaurine metabolism_Homo sapiens_hsa00430	1.90198	27.6302	1	0.525768
Biosynthesis of unsaturated fatty acids_Homo sapiens_hsa01040	1.81928	27.7736	2	1.09933
Mismatch repair_Homo sapiens_hsa03430	1.81928	27.7736	2	1.09933
Endometrial cancer_Homo sapiens_hsa05213	1.64092	27.9512	4	2.43765
Viral carcinogenesis_Homo sapiens_hsa05203	1.37946	28.4441	12	8.69907
RIG-I-like receptor signaling pathway_Homo sapiens_hsa04622	1.56133	29.369	5	3.20241
Histidine metabolism_Homo sapiens_hsa00340	1.74348	30.6666	2	1.14713
Regulation of autophagy_Homo sapiens_hsa04140	1.65172	31.1604	3	1.81629
Aldosterone-regulated sodium reabsorption_Homo sapiens_hsa04960	1.65172	31.1604	3	1.81629
Pathogenic Escherichia coli infection_Homo sapiens_hsa05130	1.579	31.661	4	2.53325
Purine metabolism_Homo sapiens_hsa00230	1.36177	32.6028	11	8.07771
NOD-like receptor signaling pathway_Homo sapiens_hsa04621	1.54976	33.6015	4	2.58104
Pentose and glucuronate interconversions_Homo sapiens_hsa00040	1.67374	33.672	2	1.19493
B cell receptor signaling pathway_Homo sapiens_hsa04662	1.49441	34.3566	5	3.3458
Tight junction_Homo sapiens_hsa04530	1.37442	35.3649	9	6.5482
AMPK signaling pathway_Homo sapiens_hsa04152	1.39478	35.3823	8	5.73565
Basal cell carcinoma_Homo sapiens_hsa05217	1.52158	35.5973	4	2.62884
Acute myeloid leukemia_Homo sapiens_hsa05221	1.52158	35.5973	4	2.62884
Bile secretion_Homo sapiens_hsa04976	1.47336	36.1075	5	3.39359
Collecting duct acid secretion_Homo sapiens_hsa04966	1.60937	36.7829	2	1.24272
Glycerolipid metabolism_Homo sapiens_hsa00561	1.46819	39.7493	4	2.72444
Phototransduction_Homo sapiens_hsa04744	1.54976	39.9923	2	1.29052
TNF signaling pathway_Homo sapiens_hsa04668	1.36871	40.9821	7	5.11429
Folate biosynthesis_Homo sapiens_hsa00790	1.49441	41.6631	1	0.669159
Glyoxylate and dicarboxylate metabolism_Homo sapiens_hsa00630	1.49441	43.2931	2	1.33832
Vasopressin-regulated water reabsorption_Homo sapiens_hsa04962	1.45966	43.479	3	2.05528
Glycerophospholipid metabolism_Homo sapiens_hsa00564	1.34979	45.8893	6	4.44513
Osteoclast differentiation_Homo sapiens_hsa04380	1.30761	46.7224	8	6.11803
MicroRNAs in cancer_Homo sapiens_hsa05206	1.28092	48.7381	9	7.02617
Transcriptional misregulation in cancer_Homo sapiens_hsa05202	1.26799	48.939	10	7.88652
Other types of O-glycan biosynthesis_Homo sapiens_hsa00514	1.39478	50.1407	2	1.43391
Circadian rhythm_Homo sapiens_hsa04710	1.39478	50.1407	2	1.43391
Measles_Homo sapiens_hsa05162	1.27767	51.3788	8	6.26142
Phenylalanine metabolism_Homo sapiens_hsa00360	1.30761	51.6803	1	0.764754
Notch signaling pathway_Homo sapiens_hsa04330	1.33543	54.4608	3	2.24646
Pancreatic cancer_Homo sapiens_hsa05212	1.30761	55.7934	4	3.05901
N-Glycan biosynthesis_Homo sapiens_hsa00510	1.30761	57.3362	3	2.29426
Peroxisome_Homo sapiens_hsa04146	1.27572	57.9789	5	3.91936
Renal cell carcinoma_Homo sapiens_hsa05211	1.28749	58.2535	4	3.10681
Ovarian steroidogenesis_Homo sapiens_hsa04913	1.28092	60.257	3	2.34206
Amyotrophic lateral sclerosis (ALS)_Homo sapiens_hsa05014	1.28092	60.257	3	2.34206
Apoptosis_Homo sapiens_hsa04210	1.22171	61.2859	8	6.5482
Pantothenate and CoA biosynthesis_Homo sapiens_hsa00770	1.16232	62.0181	1	0.860348
Other glycan degradation_Homo sapiens_hsa00511	1.16232	62.0181	1	0.860348
Vibrio cholerae infection_Homo sapiens_hsa05110	1.25531	63.2198	3	2.38986
Butirosin and neomycin biosynthesis_Homo sapiens_hsa00524	0	63.6476	0	0.238986
Caffeine metabolism_Homo sapiens_hsa00232	0	63.6476	0	0.238986
Phenylalanine, tyrosine and tryptophan biosynthesis_Homo sapiens_hsa00400	0	63.6476	0	0.238986
Tyrosine metabolism_Homo sapiens_hsa00350	1.23069	64.6255	2	1.6251
Glutathione metabolism_Homo sapiens_hsa00480	1.23069	66.2214	3	2.43765
Glycosaminoglycan degradation_Homo sapiens_hsa00531	1.10115	67.2603	1	0.908145
HTLV-I infection_Homo sapiens_hsa05166	1.15773	67.6282	14	12.0927
Endocytosis_Homo sapiens_hsa04144	1.14416	71.6141	14	12.2361
Glycosaminoglycan biosynthesis - chondroitin sulfate / dermatan sulfate_Homo sapiens_hsa00532	1.04609	72.5296	1	0.955942
Arginine biosynthesis_Homo sapiens_hsa00220	1.04609	72.5296	1	0.955942
Steroid biosynthesis_Homo sapiens_hsa00100	1.04609	72.5296	1	0.955942
Natural killer cell mediated cytotoxicity_Homo sapiens_hsa04650	1.17162	72.8149	7	5.97464
Vitamin B6 metabolism_Homo sapiens_hsa00750	0	74.613	0	0.286783
PI3K-Akt signaling pathway_Homo sapiens_hsa04151	1.12081	75.3142	18	16.0598
Regulation of lipolysis in adipocytes_Homo sapiens_hsa04923	1.16232	75.4257	3	2.58104
Ras signaling pathway_Homo sapiens_hsa04014	1.13091	77.6516	12	10.611
Protein processing in endoplasmic reticulum_Homo sapiens_hsa04141	1.12752	81.2777	9	7.98212
Arrhythmogenic right ventricular cardiomyopathy (ARVC)_Homo sapiens_hsa05412	1.13091	81.787	4	3.53699
Pertussis_Homo sapiens_hsa05133	1.13091	81.787	4	3.53699
RNA degradation_Homo sapiens_hsa03018	1.11583	84.5196	4	3.58478
Cyanoamino acid metabolism_Homo sapiens_hsa00460	0	85.0546	0	0.33458
Toxoplasmosis_Homo sapiens_hsa05145	1.11089	86.6799	6	5.40107
Tryptophan metabolism_Homo sapiens_hsa00380	1.04609	87.5488	2	1.91188
Protein export_Homo sapiens_hsa03060	0.909642	88.3611	1	1.09933
Proximal tubule bicarbonate reclamation_Homo sapiens_hsa04964	0.909642	88.3611	1	1.09933
Glycosylphosphatidylinositol(GPI)-anchor biosynthesis_Homo sapiens_hsa00563	0.909642	88.3611	1	1.09933
Neuroactive ligand-receptor interaction_Homo sapiens_hsa04080	1.08887	89.8383	14	12.8574
Oxidative phosphorylation_Homo sapiens_hsa00190	1.09157	91.1726	6	5.49667
Tuberculosis_Homo sapiens_hsa05152	1.08842	92.1277	9	8.2689
Vitamin digestion and absorption_Homo sapiens_hsa04977	0.87174	93.606	1	1.14713
Glycosaminoglycan biosynthesis - heparan sulfate / heparin_Homo sapiens_hsa00534	0.87174	93.606	1	1.14713
Taste transduction_Homo sapiens_hsa04742	1.04609	98.3866	4	3.82377
ECM-receptor interaction_Homo sapiens_hsa04512	1.04609	98.3866	4	3.82377
Ether lipid metabolism_Homo sapiens_hsa00565	0.973106	99.2103	2	2.05528
Proteasome_Homo sapiens_hsa03050	0.973106	99.2103	2	2.05528
Cysteine and methionine metabolism_Homo sapiens_hsa00270	0.950989	103.093	2	2.10307
Butanoate metabolism_Homo sapiens_hsa00650	0.77488	109.107	1	1.29052
Small cell lung cancer_Homo sapiens_hsa05222	0.996275	109.612	4	4.01496
Influenza A_Homo sapiens_hsa05164	1.02684	110.573	8	7.79093
Synthesis and degradation of ketone bodies_Homo sapiens_hsa00072	0	113.481	0	0.477971
Amino sugar and nucleotide sugar metabolism_Homo sapiens_hsa00520	0.890288	114.671	2	2.24646
Ubiquinone and other terpenoid-quinone biosynthesis_Homo sapiens_hsa00130	0	122.067	0	0.525768
PPAR signaling pathway_Homo sapiens_hsa03320	0.909642	123.329	3	3.298
Galactose metabolism_Homo sapiens_hsa00052	0.697392	124.099	1	1.43391
RNA polymerase_Homo sapiens_hsa03020	0.697392	124.099	1	1.43391
Melanoma_Homo sapiens_hsa05218	0.896647	126.497	3	3.3458
Fructose and mannose metabolism_Homo sapiens_hsa00051	0.674896	128.956	1	1.48171
beta-Alanine metabolism_Homo sapiens_hsa00410	0.674896	128.956	1	1.48171
Fatty acid biosynthesis_Homo sapiens_hsa00061	0	130.242	0	0.573565
Herpes simplex infection_Homo sapiens_hsa05168	0.96192	132.674	8	8.3167
Toll-like receptor signaling pathway_Homo sapiens_hsa04620	0.890288	137.435	4	4.49293
Non-homologous end-joining_Homo sapiens_hsa03450	0	138.026	0	0.621362
Prion diseases_Homo sapiens_hsa05020	0.633993	138.433	1	1.5773
SNARE interactions in vesicular transport_Homo sapiens_hsa04130	0.633993	138.433	1	1.5773
Primary immunodeficiency_Homo sapiens_hsa05340	0.615346	143.046	1	1.6251
Signaling pathways regulating pluripotency of stem cells_Homo sapiens_hsa04550	0.903098	146.148	6	6.6438
Cytosolic DNA-sensing pathway_Homo sapiens_hsa04623	0.747206	147.954	2	2.67664
DNA replication_Homo sapiens_hsa03030	0.58116	152.008	1	1.7207
Lysosome_Homo sapiens_hsa04142	0.850478	157.839	5	5.87904
Glycine, serine and threonine metabolism_Homo sapiens_hsa00260	0.550573	160.605	1	1.81629
Spliceosome_Homo sapiens_hsa03040	0.836871	162.503	5	5.97464
TGF-beta signaling pathway_Homo sapiens_hsa04350	0.756209	165.598	3	3.96716
Primary bile acid biosynthesis_Homo sapiens_hsa00120	0	165.618	0	0.812551
Ascorbate and aldarate metabolism_Homo sapiens_hsa00053	0	165.618	0	0.812551
Selenocompound metabolism_Homo sapiens_hsa00450	0	165.618	0	0.812551
2-Oxocarboxylic acid metabolism_Homo sapiens_hsa01210	0	165.618	0	0.812551
Nitrogen metabolism_Homo sapiens_hsa00910	0	165.618	0	0.812551
Type I diabetes mellitus_Homo sapiens_hsa04940	0.510287	172.796	1	1.95968
mRNA surveillance pathway_Homo sapiens_hsa03015	0.729829	173.89	3	4.11055
Basal transcription factors_Homo sapiens_hsa03022	0.498137	176.67	1	2.00748
Antigen processing and presentation_Homo sapiens_hsa04612	0.62453	183.767	2	3.20241
ABC transporters_Homo sapiens_hsa02010	0.475495	184.132	1	2.10307
Carbohydrate digestion and absorption_Homo sapiens_hsa04973	0.475495	184.132	1	2.10307
p53 signaling pathway_Homo sapiens_hsa04115	0.615346	186.703	2	3.2502
Adipocytokine signaling pathway_Homo sapiens_hsa04920	0.615346	186.703	2	3.2502
Nucleotide excision repair_Homo sapiens_hsa03420	0.464928	187.721	1	2.15087
Leukocyte transendothelial migration_Homo sapiens_hsa04670	0.734097	187.748	4	5.44887
RNA transport_Homo sapiens_hsa03013	0.789501	187.968	6	7.59974
Cell adhesion molecules (CAMs)_Homo sapiens_hsa04514	0.758035	190.793	5	6.596
Starch and sucrose metabolism_Homo sapiens_hsa00500	0.454821	191.216	1	2.19867
Sphingolipid metabolism_Homo sapiens_hsa00600	0.445144	194.618	1	2.24646
Fatty acid metabolism_Homo sapiens_hsa01212	0.445144	194.618	1	2.24646
Ribosome biogenesis in eukaryotes_Homo sapiens_hsa03008	0.589346	195.178	2	3.39359
Non-alcoholic fatty liver disease (NAFLD)_Homo sapiens_hsa04932	0.741907	196.761	5	6.73939
Valine, leucine and isoleucine degradation_Homo sapiens_hsa00280	0.43587	197.928	1	2.29426
alpha-Linolenic acid metabolism_Homo sapiens_hsa00592	0	202.625	0	1.14713
Metabolic pathways_Homo sapiens_hsa01100	0.922758	205.709	52	56.3528
Maturity onset diabetes of the young_Homo sapiens_hsa04950	0	206.95	0	1.19493
Lysine degradation_Homo sapiens_hsa00310	0.410231	207.315	1	2.43765
Fanconi anemia pathway_Homo sapiens_hsa03460	0.410231	207.315	1	2.43765
Legionellosis_Homo sapiens_hsa05134	0.410231	207.315	1	2.43765
HIF-1 signaling pathway_Homo sapiens_hsa04066	0.615346	212.294	3	4.8753
Nicotinate and nicotinamide metabolism_Homo sapiens_hsa00760	0	214.99	0	1.29052
Asthma_Homo sapiens_hsa05310	0	218.724	0	1.33832
Pentose phosphate pathway_Homo sapiens_hsa00030	0	218.724	0	1.33832
Linoleic acid metabolism_Homo sapiens_hsa00591	0	218.724	0	1.33832
Rheumatoid arthritis_Homo sapiens_hsa05323	0.516587	219.818	2	3.87157
Homologous recombination_Homo sapiens_hsa03440	0	222.28	0	1.38612
Mucin type O-Glycan biosynthesis_Homo sapiens_hsa00512	0	222.28	0	1.38612
Citrate cycle (TCA cycle)_Homo sapiens_hsa00020	0	225.665	0	1.43391
Drug metabolism - cytochrome P450_Homo sapiens_hsa00982	0.36072	226.227	1	2.77223
Propanoate metabolism_Homo sapiens_hsa00640	0	228.889	0	1.48171
Carbon metabolism_Homo sapiens_hsa01200	0.565453	229.439	3	5.30548
NF-kappa B signaling pathway_Homo sapiens_hsa04064	0.486553	230.137	2	4.11055
Protein digestion and absorption_Homo sapiens_hsa04974	0.475495	233.913	2	4.20615
Base excision repair_Homo sapiens_hsa03410	0	234.881	0	1.5773
Metabolism of xenobiotics by cytochrome P450_Homo sapiens_hsa00980	0.337448	235.314	1	2.96342
Inflammatory bowel disease (IBD)_Homo sapiens_hsa05321	0.332092	237.407	1	3.01122
Allograft rejection_Homo sapiens_hsa05330	0	240.314	0	1.6729
Drug metabolism - other enzymes_Homo sapiens_hsa00983	0	242.837	0	1.7207
Glycolysis / Gluconeogenesis_Homo sapiens_hsa00010	0.316996	243.285	1	3.15461
Graft-versus-host disease_Homo sapiens_hsa05332	0	245.239	0	1.76849
Pyruvate metabolism_Homo sapiens_hsa00620	0	249.705	0	1.86409
Chemical carcinogenesis_Homo sapiens_hsa05204	0.298882	250.25	1	3.3458
Leishmaniasis_Homo sapiens_hsa05140	0.298882	250.25	1	3.3458
Fat digestion and absorption_Homo sapiens_hsa04975	0	251.778	0	1.91188
Biosynthesis of amino acids_Homo sapiens_hsa01230	0.294673	251.846	1	3.39359
Pyrimidine metabolism_Homo sapiens_hsa00240	0.418435	252.769	2	4.77971
Malaria_Homo sapiens_hsa05144	0	257.423	0	2.05528
Fatty acid degradation_Homo sapiens_hsa00071	0	259.128	0	2.10307
Intestinal immune network for IgA production_Homo sapiens_hsa04672	0	260.75	0	2.15087
Steroid hormone biosynthesis_Homo sapiens_hsa00140	0	262.296	0	2.19867
Arginine and proline metabolism_Homo sapiens_hsa00330	0	265.168	0	2.29426
Hematopoietic cell lineage_Homo sapiens_hsa04640	0.25207	267.165	1	3.96716
Autoimmune thyroid disease_Homo sapiens_hsa05320	0	267.771	0	2.38986
Retinol metabolism_Homo sapiens_hsa00830	0	270.132	0	2.48545
Staphylococcus aureus infection_Homo sapiens_hsa05150	0	271.228	0	2.53325
Systemic lupus erythematosus_Homo sapiens_hsa05322	0.235076	272.643	1	4.25394
Viral myocarditis_Homo sapiens_hsa05416	0	274.211	0	2.67664
Arachidonic acid metabolism_Homo sapiens_hsa00590	0	277.564	0	2.86783
Phagosome_Homo sapiens_hsa04145	0.288576	284.779	2	6.93058
Complement and coagulation cascades_Homo sapiens_hsa04610	0	286.308	0	3.68038
Jak-STAT signaling pathway_Homo sapiens_hsa04630	0.269958	287.358	2	7.40855
Ribosome_Homo sapiens_hsa03010	0.164738	288.769	1	6.07023
Olfactory transduction_Homo sapiens_hsa04740	0.314613	292.896	6	19.071
Cytokine-cytokine receptor interaction_Homo sapiens_hsa04060	0.0836871	292.982	1	11.9493

## Sheet: D-Network
GABAergic synapse_Homo sapiens_hsa04727	5.06858	9.67958e-06	15	2.95941
Cholinergic synapse_Homo sapiens_hsa04725	4.49107	1.09879e-05	17	3.78529
Oxytocin signaling pathway_Homo sapiens_hsa04921	3.74966	2.46963e-05	20	5.33382
cAMP signaling pathway_Homo sapiens_hsa04024	3.29545	7.25544e-05	22	6.67588
Aldosterone synthesis and secretion_Homo sapiens_hsa04925	4.72222	0.000153618	13	2.75294
Dopaminergic synapse_Homo sapiens_hsa04728	3.63248	0.000554328	16	4.4047
Adrenergic signaling in cardiomyocytes_Homo sapiens_hsa04261	3.36066	0.000914077	17	5.05853
Carbon metabolism_Homo sapiens_hsa01200	3.66521	0.00178419	14	3.8197
Glutamatergic synapse_Homo sapiens_hsa04724	3.63248	0.00199579	14	3.85412
Gastric acid secretion_Homo sapiens_hsa04971	4.31971	0.00226956	11	2.54647
Retrograde endocannabinoid signaling_Homo sapiens_hsa04723	3.77778	0.0023899	13	3.44117
Calcium signaling pathway_Homo sapiens_hsa04020	2.97203	0.00316695	18	6.05647
Morphine addiction_Homo sapiens_hsa05032	3.87465	0.00354195	12	3.09706
Amphetamine addiction_Homo sapiens_hsa05031	4.40301	0.00413556	10	2.27118
Alanine, aspartate and glutamate metabolism_Homo sapiens_hsa00250	5.81197	0.00569655	7	1.20441
cGMP-PKG signaling pathway_Homo sapiens_hsa04022	2.88793	0.0121131	16	5.54029
Salivary secretion_Homo sapiens_hsa04970	3.63248	0.0137039	11	3.02823
Sphingolipid signaling pathway_Homo sapiens_hsa04071	3.20151	0.0159903	13	4.06059
GnRH signaling pathway_Homo sapiens_hsa04912	3.55176	0.0171691	11	3.09706
Alcoholism_Homo sapiens_hsa05034	2.79836	0.0684464	13	4.64559
Synaptic vesicle cycle_Homo sapiens_hsa04721	3.74966	0.0744894	8	2.13353
Nicotine addiction_Homo sapiens_hsa05033	4.5884	0.0806677	6	1.30765
Central carbon metabolism in cancer_Homo sapiens_hsa05230	3.5766	0.107118	8	2.23676
Circadian entrainment_Homo sapiens_hsa04713	3.09147	0.111463	10	3.2347
Glycolysis / Gluconeogenesis_Homo sapiens_hsa00010	3.52241	0.12031	8	2.27118
Phosphatidylinositol signaling system_Homo sapiens_hsa04070	3.05893	0.122221	10	3.26912
MAPK signaling pathway_Homo sapiens_hsa04010	2.19975	0.132185	19	8.63735
Arginine biosynthesis_Homo sapiens_hsa00220	5.81197	0.140356	4	0.688235
Glucagon signaling pathway_Homo sapiens_hsa04922	2.96529	0.159851	10	3.37235
Oocyte meiosis_Homo sapiens_hsa04114	2.73212	0.207228	11	4.02617
Biosynthesis of amino acids_Homo sapiens_hsa01230	3.27435	0.207904	8	2.44323
Gap junction_Homo sapiens_hsa04540	3.04115	0.213862	9	2.95941
Type II diabetes mellitus_Homo sapiens_hsa04930	3.79041	0.269715	6	1.58294
Longevity regulating pathway - multiple species_Homo sapiens_hsa04213	3.33474	0.324963	7	2.09912
Longevity regulating pathway - mammal_Homo sapiens_hsa04211	2.87405	0.333062	9	3.13147
Cocaine addiction_Homo sapiens_hsa05030	3.63248	0.349666	6	1.65176
Axon guidance_Homo sapiens_hsa04360	2.53697	0.398272	11	4.33588
Serotonergic synapse_Homo sapiens_hsa04726	2.618	0.452212	10	3.8197
Inflammatory mediator regulation of TRP channels_Homo sapiens_hsa04750	2.75304	0.463387	9	3.26912
Long-term potentiation_Homo sapiens_hsa04720	3.12952	0.493995	7	2.23676
Insulin secretion_Homo sapiens_hsa04911	2.7676	0.692936	8	2.89059
ErbB signaling pathway_Homo sapiens_hsa04012	2.70324	0.814807	8	2.95941
AMPK signaling pathway_Homo sapiens_hsa04152	2.42165	0.841167	10	4.12941
Citrate cycle (TCA cycle)_Homo sapiens_hsa00020	3.87465	0.971223	4	1.03235
Vasopressin-regulated water reabsorption_Homo sapiens_hsa04962	3.37905	0.979596	5	1.47971
Hepatitis B_Homo sapiens_hsa05161	2.25111	1.08574	11	4.88647
Insulin resistance_Homo sapiens_hsa04931	2.44429	1.11764	9	3.68206
Fructose and mannose metabolism_Homo sapiens_hsa00051	3.74966	1.12575	4	1.06676
Pancreatic secretion_Homo sapiens_hsa04972	2.47318	1.48069	8	3.2347
Renin secretion_Homo sapiens_hsa04924	2.7676	1.68815	6	2.16794
Estrogen signaling pathway_Homo sapiens_hsa04915	2.42165	1.69944	8	3.30353
Glioma_Homo sapiens_hsa05214	2.72436	1.84065	6	2.20235
Insulin signaling pathway_Homo sapiens_hsa04910	2.15258	2.04938	10	4.64559
Thyroid hormone signaling pathway_Homo sapiens_hsa04919	2.23537	2.09431	9	4.02617
Proximal tubule bicarbonate reclamation_Homo sapiens_hsa04964	3.79041	2.14008	3	0.79147
Melanogenesis_Homo sapiens_hsa04916	2.32479	2.21097	8	3.44117
Neurotrophin signaling pathway_Homo sapiens_hsa04722	2.1978	2.35135	9	4.095
Vascular smooth muscle contraction_Homo sapiens_hsa04270	2.1978	2.35135	9	4.095
HIF-1 signaling pathway_Homo sapiens_hsa04066	2.2792	2.5071	8	3.51
T cell receptor signaling pathway_Homo sapiens_hsa04660	2.2792	2.5071	8	3.51
Non-small cell lung cancer_Homo sapiens_hsa05223	2.69073	3.02226	5	1.85823
Thyroid hormone synthesis_Homo sapiens_hsa04918	2.45576	3.2104	6	2.44323
Butirosin and neomycin biosynthesis_Homo sapiens_hsa00524	5.81197	3.23269	1	0.172059
Phenylalanine, tyrosine and tryptophan biosynthesis_Homo sapiens_hsa00400	5.81197	3.23269	1	0.172059
Dilated cardiomyopathy_Homo sapiens_hsa05414	2.28561	3.38175	7	3.06265
Phototransduction_Homo sapiens_hsa04744	3.22887	3.80649	3	0.929117
Arrhythmogenic right ventricular cardiomyopathy (ARVC)_Homo sapiens_hsa05412	2.3562	3.98019	6	2.54647
FoxO signaling pathway_Homo sapiens_hsa04068	2.02743	4.01769	9	4.43912
Pentose phosphate pathway_Homo sapiens_hsa00030	3.11355	4.32277	3	0.963529
Salmonella infection_Homo sapiens_hsa05132	2.23537	5.20106	6	2.68412
2-Oxocarboxylic acid metabolism_Homo sapiens_hsa01210	3.41881	5.63764	2	0.585
Choline metabolism in cancer_Homo sapiens_hsa05231	2.0757	5.7773	7	3.37235
Ras signaling pathway_Homo sapiens_hsa04014	1.7017	6.3892	13	7.63941
Cyanoamino acid metabolism_Homo sapiens_hsa00460	4.15141	6.48474	1	0.240882
Amino sugar and nucleotide sugar metabolism_Homo sapiens_hsa00520	2.47318	6.49234	4	1.61735
Epithelial cell signaling in Helicobacter pylori infection_Homo sapiens_hsa05120	2.2703	6.59219	5	2.20235
Porphyrin and chlorophyll metabolism_Homo sapiens_hsa00860	2.72436	6.81838	3	1.10118
Renal cell carcinoma_Homo sapiens_hsa05211	2.23537	7.05887	5	2.23676
Fc epsilon RI signaling pathway_Homo sapiens_hsa04664	2.23537	7.05887	5	2.23676
Hypertrophic cardiomyopathy (HCM)_Homo sapiens_hsa05410	2.10071	7.0701	6	2.85618
Neuroactive ligand-receptor interaction_Homo sapiens_hsa04080	1.62044	7.11855	15	9.25676
Parkinson's disease_Homo sapiens_hsa05012	1.85983	8.42968	8	4.30147
Adipocytokine signaling pathway_Homo sapiens_hsa04920	2.13675	8.58988	5	2.34
Glycosaminoglycan biosynthesis - chondroitin sulfate / dermatan sulfate_Homo sapiens_hsa00532	2.90598	8.76001	2	0.688235
Steroid biosynthesis_Homo sapiens_hsa00100	2.90598	8.76001	2	0.688235
Pathways in cancer_Homo sapiens_hsa05200	1.48644	8.81483	20	13.455
PPAR signaling pathway_Homo sapiens_hsa03320	2.10579	9.14499	5	2.37441
TNF signaling pathway_Homo sapiens_hsa04668	1.90111	9.18799	7	3.68206
Inositol phosphate metabolism_Homo sapiens_hsa00562	2.0757	9.72299	5	2.40882
Fc gamma R-mediated phagocytosis_Homo sapiens_hsa04666	1.93732	10.3936	6	3.09706
Progesterone-mediated oocyte maturation_Homo sapiens_hsa04914	1.91603	10.9401	6	3.13147
Metabolic pathways_Homo sapiens_hsa01100	1.25704	11.4749	51	40.5715
Cardiac muscle contraction_Homo sapiens_hsa04260	1.9904	11.5969	5	2.51206
Acute myeloid leukemia_Homo sapiens_hsa05221	2.11344	11.8013	4	1.89265
Aldosterone-regulated sodium reabsorption_Homo sapiens_hsa04960	2.2942	11.9256	3	1.30765
Alzheimer's disease_Homo sapiens_hsa05010	1.67653	12.7507	9	5.36823
Pyruvate metabolism_Homo sapiens_hsa00620	2.23537	12.9404	3	1.34206
Sulfur relay system_Homo sapiens_hsa04122	2.90598	12.98	1	0.344117
Glycosaminoglycan biosynthesis - heparan sulfate / heparin_Homo sapiens_hsa00534	2.42165	14.0646	2	0.825882
Huntington's disease_Homo sapiens_hsa05016	1.60552	14.2976	10	6.22853
Phospholipase D signaling pathway_Homo sapiens_hsa04072	1.67251	14.9421	8	4.78323
Platelet activation_Homo sapiens_hsa04611	1.72389	14.9607	7	4.06059
Long-term depression_Homo sapiens_hsa04730	1.97016	15.2162	4	2.03029
Taurine and hypotaurine metabolism_Homo sapiens_hsa00430	2.6418	15.5101	1	0.378529
AGE-RAGE signaling pathway in diabetic complications_Homo sapiens_hsa04933	1.7612	15.994	6	3.40676
Collecting duct acid secretion_Homo sapiens_hsa04966	2.23537	17.1863	2	0.894705
Aminoacyl-tRNA biosynthesis_Homo sapiens_hsa00970	2.02743	17.4667	3	1.47971
Regulation of actin cytoskeleton_Homo sapiens_hsa04810	1.52218	17.5232	11	7.22647
Shigellosis_Homo sapiens_hsa05131	1.87483	18.1178	4	2.13353
Fatty acid biosynthesis_Homo sapiens_hsa00061	2.42165	18.1978	1	0.412941
Cysteine and methionine metabolism_Homo sapiens_hsa00270	1.98135	18.7137	3	1.51412
Carbohydrate digestion and absorption_Homo sapiens_hsa04973	1.98135	18.7137	3	1.51412
Small cell lung cancer_Homo sapiens_hsa05222	1.72975	20.3309	5	2.89059
Glyoxylate and dicarboxylate metabolism_Homo sapiens_hsa00630	2.0757	20.603	2	0.963529
Thyroid cancer_Homo sapiens_hsa05216	2.0757	20.603	2	0.963529
Epstein-Barr virus infection_Homo sapiens_hsa05169	1.50569	20.6451	10	6.64147
Endocrine and other factor-regulated calcium reabsorption_Homo sapiens_hsa04961	1.89521	21.3433	3	1.58294
mRNA surveillance pathway_Homo sapiens_hsa03015	1.68953	22.2388	5	2.95941
Galactose metabolism_Homo sapiens_hsa00052	1.93732	24.2987	2	1.03235
Circadian rhythm_Homo sapiens_hsa04710	1.93732	24.2987	2	1.03235
Ovarian steroidogenesis_Homo sapiens_hsa04913	1.77917	25.6178	3	1.68618
Glycosphingolipid biosynthesis - ganglio series_Homo sapiens_hsa00604	1.93732	27.0713	1	0.516176
Glycosaminoglycan biosynthesis - keratan sulfate_Homo sapiens_hsa00533	1.93732	27.0713	1	0.516176
Vibrio cholerae infection_Homo sapiens_hsa05110	1.74359	27.1279	3	1.72059
Ubiquitin mediated proteolysis_Homo sapiens_hsa04120	1.49573	28.6198	7	4.68
Viral carcinogenesis_Homo sapiens_hsa05203	1.43703	28.8354	9	6.26294
Phenylalanine metabolism_Homo sapiens_hsa00360	1.81624	30.2583	1	0.550588
Prion diseases_Homo sapiens_hsa05020	1.7612	30.3254	2	1.13559
Cell adhesion molecules (CAMs)_Homo sapiens_hsa04514	1.47405	30.4674	7	4.74882
Toll-like receptor signaling pathway_Homo sapiens_hsa04620	1.54574	30.8402	5	3.2347
Chagas disease (American trypanosomiasis)_Homo sapiens_hsa05142	1.52947	32.0218	5	3.26912
Regulation of lipolysis in adipocytes_Homo sapiens_hsa04923	1.61444	33.5725	3	1.85823
RNA degradation_Homo sapiens_hsa03018	1.54986	33.9771	4	2.58088
Transcriptional misregulation in cancer_Homo sapiens_hsa05202	1.40896	34.176	8	5.67794
Bacterial invasion of epithelial cells_Homo sapiens_hsa05100	1.5096	36.8628	4	2.6497
Drug metabolism - other enzymes_Homo sapiens_hsa00983	1.61444	36.8734	2	1.23882
Pantothenate and CoA biosynthesis_Homo sapiens_hsa00770	1.61444	36.9092	1	0.619411
Glycosaminoglycan degradation_Homo sapiens_hsa00531	1.52947	40.353	1	0.653823
Chemokine signaling pathway_Homo sapiens_hsa04062	1.35162	40.9657	8	5.91882
Natural killer cell mediated cytotoxicity_Homo sapiens_hsa04650	1.39487	41.0514	6	4.30147
VEGF signaling pathway_Homo sapiens_hsa04370	1.47762	42.4653	3	2.03029
Peroxisome_Homo sapiens_hsa04146	1.41755	44.5418	4	2.82176
Hepatitis C_Homo sapiens_hsa05160	1.36218	44.752	6	4.4047
Osteoclast differentiation_Homo sapiens_hsa04380	1.36218	44.752	6	4.4047
Focal adhesion_Homo sapiens_hsa04510	1.30769	44.8196	9	6.88235
Colorectal cancer_Homo sapiens_hsa05210	1.42917	46.2556	3	2.09912
Tryptophan metabolism_Homo sapiens_hsa00380	1.45299	46.2959	2	1.37647
Hippo signaling pathway_Homo sapiens_hsa04390	1.32954	46.3226	7	5.265
Caffeine metabolism_Homo sapiens_hsa00232	0	47.0657	0	0.172059
Type I diabetes mellitus_Homo sapiens_hsa04940	1.41755	48.7579	2	1.41088
Endocytosis_Homo sapiens_hsa04144	1.24867	50.9422	11	8.80941
Terpenoid backbone biosynthesis_Homo sapiens_hsa00900	1.3209	51.0495	1	0.757058
Prostate cancer_Homo sapiens_hsa05215	1.35162	51.1234	4	2.95941
Pancreatic cancer_Homo sapiens_hsa05212	1.36218	52.1621	3	2.20235
Rap1 signaling pathway_Homo sapiens_hsa04015	1.2574	53.1101	9	7.15764
Ether lipid metabolism_Homo sapiens_hsa00565	1.35162	53.7917	2	1.47971
Proteasome_Homo sapiens_hsa03050	1.35162	53.7917	2	1.47971
Biosynthesis of unsaturated fatty acids_Homo sapiens_hsa01040	1.26347	54.7096	1	0.79147
Vitamin B6 metabolism_Homo sapiens_hsa00750	0	55.531	0	0.20647
Tight junction_Homo sapiens_hsa04530	1.27269	56.7154	6	4.71441
RIG-I-like receptor signaling pathway_Homo sapiens_hsa04622	1.30119	58.3054	3	2.30559
Vitamin digestion and absorption_Homo sapiens_hsa04977	1.21083	58.4045	1	0.825882
Glycosphingolipid biosynthesis - lacto and neolacto series_Homo sapiens_hsa00601	1.21083	58.4045	1	0.825882
Starch and sucrose metabolism_Homo sapiens_hsa00500	1.26347	61.579	2	1.58294
Fatty acid elongation_Homo sapiens_hsa00062	1.16239	62.1278	1	0.860294
Non-alcoholic fatty liver disease (NAFLD)_Homo sapiens_hsa04932	1.23659	62.4051	6	4.85206
Glycerophospholipid metabolism_Homo sapiens_hsa00564	1.24989	63.4415	4	3.20029
Wnt signaling pathway_Homo sapiens_hsa04310	1.22788	63.8595	6	4.88647
Sphingolipid metabolism_Homo sapiens_hsa00600	1.23659	64.2282	2	1.61735
Notch signaling pathway_Homo sapiens_hsa04330	1.23659	64.2282	2	1.61735
B cell receptor signaling pathway_Homo sapiens_hsa04662	1.24542	64.6528	3	2.40882
Melanoma_Homo sapiens_hsa05218	1.24542	64.6528	3	2.40882
Prolactin signaling pathway_Homo sapiens_hsa04917	1.24542	64.6528	3	2.40882
Bile secretion_Homo sapiens_hsa04976	1.22788	66.8084	3	2.44323
Chronic myeloid leukemia_Homo sapiens_hsa05220	1.22788	66.8084	3	2.44323
Arginine and proline metabolism_Homo sapiens_hsa00330	1.21083	66.9	2	1.65176
Butanoate metabolism_Homo sapiens_hsa00650	1.07629	69.634	1	0.929117
Dorso-ventral axis formation_Homo sapiens_hsa04320	1.07629	69.634	1	0.929117
Nicotinate and nicotinamide metabolism_Homo sapiens_hsa00760	1.07629	69.634	1	0.929117
Proteoglycans in cancer_Homo sapiens_hsa05205	1.1801	70.031	8	6.77911
MicroRNAs in cancer_Homo sapiens_hsa05206	1.18612	71.3055	6	5.05853
Hedgehog signaling pathway_Homo sapiens_hsa04340	1.16239	72.3029	2	1.72059
Lysosome_Homo sapiens_hsa04142	1.18129	73.1072	5	4.23265
Adherens junction_Homo sapiens_hsa04520	1.1781	73.3772	3	2.54647
Pertussis_Homo sapiens_hsa05133	1.1781	73.3772	3	2.54647
Cell cycle_Homo sapiens_hsa04110	1.17177	74.7981	5	4.26706
Lysine degradation_Homo sapiens_hsa00310	1.1396	75.0293	2	1.755
Glutathione metabolism_Homo sapiens_hsa00480	1.1396	75.0293	2	1.755
Mineral absorption_Homo sapiens_hsa04978	1.1396	75.0293	2	1.755
Endometrial cancer_Homo sapiens_hsa05213	1.1396	75.0293	2	1.755
Mucin type O-Glycan biosynthesis_Homo sapiens_hsa00512	1.00206	77.1826	1	0.997941
PI3K-Akt signaling pathway_Homo sapiens_hsa04151	1.12434	78.8947	13	11.5623
Pathogenic Escherichia coli infection_Homo sapiens_hsa05130	1.0966	80.5216	2	1.82382
Sulfur metabolism_Homo sapiens_hsa00920	0	86.581	0	0.344117
Synthesis and degradation of ketone bodies_Homo sapiens_hsa00072	0	86.581	0	0.344117
Glycerolipid metabolism_Homo sapiens_hsa00561	1.01964	91.6071	2	1.96147
African trypanosomiasis_Homo sapiens_hsa05143	0.880601	92.2517	1	1.13559
Ubiquinone and other terpenoid-quinone biosynthesis_Homo sapiens_hsa00130	0	93.6881	0	0.378529
Tyrosine metabolism_Homo sapiens_hsa00350	0.854701	95.9891	1	1.17
Primary immunodeficiency_Homo sapiens_hsa05340	0.854701	95.9891	1	1.17
mTOR signaling pathway_Homo sapiens_hsa04150	0.985079	97.1699	2	2.03029
Apoptosis_Homo sapiens_hsa04210	1.06058	97.557	5	4.71441
Oxidative phosphorylation_Homo sapiens_hsa00190	1.01078	106.246	4	3.95735
Purine metabolism_Homo sapiens_hsa00230	1.03171	106.476	6	5.81559
Non-homologous end-joining_Homo sapiens_hsa03450	0	107.178	0	0.447353
Inflammatory bowel disease (IBD)_Homo sapiens_hsa05321	0.922535	108.267	2	2.16794
Glycine, serine and threonine metabolism_Homo sapiens_hsa00260	0.764733	110.718	1	1.30765
Regulation of autophagy_Homo sapiens_hsa04140	0.764733	110.718	1	1.30765
Phagosome_Homo sapiens_hsa04145	1.00206	111.97	5	4.9897
Folate biosynthesis_Homo sapiens_hsa00790	0	113.577	0	0.481764
Glycosphingolipid biosynthesis - globo series_Homo sapiens_hsa00603	0	113.577	0	0.481764
Bladder cancer_Homo sapiens_hsa05219	0.726496	117.912	1	1.37647
Amoebiasis_Homo sapiens_hsa05146	0.90812	123.576	3	3.30353
Basal transcription factors_Homo sapiens_hsa03022	0.691901	124.968	1	1.44529
Primary bile acid biosynthesis_Homo sapiens_hsa00120	0	131.483	0	0.585
Ascorbate and aldarate metabolism_Homo sapiens_hsa00053	0	131.483	0	0.585
Selenocompound metabolism_Homo sapiens_hsa00450	0	131.483	0	0.585
Nitrogen metabolism_Homo sapiens_hsa00910	0	131.483	0	0.585
Fatty acid degradation_Homo sapiens_hsa00071	0.660451	131.873	1	1.51412
ABC transporters_Homo sapiens_hsa02010	0.660451	131.873	1	1.51412
Other glycan degradation_Homo sapiens_hsa00511	0	137.047	0	0.619411
RNA transport_Homo sapiens_hsa03013	0.913832	137.103	5	5.47147
Fatty acid metabolism_Homo sapiens_hsa01212	0.618295	141.92	1	1.61735
One carbon pool by folate_Homo sapiens_hsa00670	0	142.419	0	0.653823
Valine, leucine and isoleucine degradation_Homo sapiens_hsa00280	0.605413	145.181	1	1.65176
N-Glycan biosynthesis_Homo sapiens_hsa00510	0.605413	145.181	1	1.65176
Amyotrophic lateral sclerosis (ALS)_Homo sapiens_hsa05014	0.593058	148.398	1	1.68618
Protein processing in endoplasmic reticulum_Homo sapiens_hsa04141	0.870055	151.062	5	5.74676
Taste transduction_Homo sapiens_hsa04742	0.726496	153.187	2	2.75294
ECM-receptor interaction_Homo sapiens_hsa04512	0.726496	153.187	2	2.75294
Legionellosis_Homo sapiens_hsa05134	0.569801	154.693	1	1.755
Rheumatoid arthritis_Homo sapiens_hsa05323	0.717527	155.65	2	2.78735
Retinol metabolism_Homo sapiens_hsa00830	0.558843	157.77	1	1.78941
Tuberculosis_Homo sapiens_hsa05152	0.83988	161.208	5	5.95323
Protein export_Homo sapiens_hsa03060	0	162.121	0	0.79147
Mismatch repair_Homo sapiens_hsa03430	0	162.121	0	0.79147
Renin-angiotensin system_Homo sapiens_hsa04614	0	162.121	0	0.79147
Glycosylphosphatidylinositol(GPI)-anchor biosynthesis_Homo sapiens_hsa00563	0	162.121	0	0.79147
Leukocyte transendothelial migration_Homo sapiens_hsa04670	0.764733	162.647	3	3.92294
NOD-like receptor signaling pathway_Homo sapiens_hsa04621	0.538145	163.78	1	1.85823
alpha-Linolenic acid metabolism_Homo sapiens_hsa00592	0	166.63	0	0.825882
Histidine metabolism_Homo sapiens_hsa00340	0	166.63	0	0.825882
Basal cell carcinoma_Homo sapiens_hsa05217	0.528361	166.713	1	1.89265
Viral myocarditis_Homo sapiens_hsa05416	0.518926	169.598	1	1.92706
Pentose and glucuronate interconversions_Homo sapiens_hsa00040	0	170.984	0	0.860294
Maturity onset diabetes of the young_Homo sapiens_hsa04950	0	170.984	0	0.860294
Drug metabolism - cytochrome P450_Homo sapiens_hsa00982	0.501032	175.221	1	1.99588
Asthma_Homo sapiens_hsa05310	0	183.169	0	0.963529
Linoleic acid metabolism_Homo sapiens_hsa00591	0	183.169	0	0.963529
Metabolism of xenobiotics by cytochrome P450_Homo sapiens_hsa00980	0.468707	185.885	1	2.13353
Homologous recombination_Homo sapiens_hsa03440	0	186.954	0	0.997941
Other types of O-glycan biosynthesis_Homo sapiens_hsa00514	0	190.609	0	1.03235
RNA polymerase_Homo sapiens_hsa03020	0	190.609	0	1.03235
beta-Alanine metabolism_Homo sapiens_hsa00410	0	194.138	0	1.06676
Propanoate metabolism_Homo sapiens_hsa00640	0	194.138	0	1.06676
Influenza A_Homo sapiens_hsa05164	0.713125	194.717	4	5.60912
Pyrimidine metabolism_Homo sapiens_hsa00240	0.581197	197.381	2	3.44117
Antigen processing and presentation_Homo sapiens_hsa04612	0.433729	198.132	1	2.30559
Base excision repair_Homo sapiens_hsa03410	0	200.836	0	1.13559
SNARE interactions in vesicular transport_Homo sapiens_hsa04130	0	200.836	0	1.13559
Chemical carcinogenesis_Homo sapiens_hsa05204	0.415141	204.919	1	2.40882
Allograft rejection_Homo sapiens_hsa05330	0	207.081	0	1.20441
DNA replication_Homo sapiens_hsa03030	0	210.044	0	1.23882
Graft-versus-host disease_Homo sapiens_hsa05332	0	212.904	0	1.27323
Toxoplasmosis_Homo sapiens_hsa05145	0.514333	220.072	2	3.88853
Fat digestion and absorption_Homo sapiens_hsa04975	0	220.907	0	1.37647
HTLV-I infection_Homo sapiens_hsa05166	0.689166	226.117	6	8.70617
Malaria_Homo sapiens_hsa05144	0	228.112	0	1.47971
Hematopoietic cell lineage_Homo sapiens_hsa04640	0.350119	229.801	1	2.85618
TGF-beta signaling pathway_Homo sapiens_hsa04350	0.350119	229.801	1	2.85618
Nucleotide excision repair_Homo sapiens_hsa03420	0	232.511	0	1.54853
Intestinal immune network for IgA production_Homo sapiens_hsa04672	0	232.511	0	1.54853
NF-kappa B signaling pathway_Homo sapiens_hsa04064	0.337905	234.586	1	2.95941
Steroid hormone biosynthesis_Homo sapiens_hsa00140	0	234.598	0	1.58294
Spliceosome_Homo sapiens_hsa03040	0.464957	236.986	2	4.30147
Protein digestion and absorption_Homo sapiens_hsa04974	0.330225	237.595	1	3.02823
Systemic lupus erythematosus_Homo sapiens_hsa05322	0.326515	239.047	1	3.06265
Ribosome_Homo sapiens_hsa03010	0.457635	239.458	2	4.37029
Autoimmune thyroid disease_Homo sapiens_hsa05320	0	242.25	0	1.72059
Fanconi anemia pathway_Homo sapiens_hsa03460	0	244.001	0	1.755
Measles_Homo sapiens_hsa05162	0.443662	244.124	2	4.50794
Staphylococcus aureus infection_Homo sapiens_hsa05150	0	247.324	0	1.82382
Herpes simplex infection_Homo sapiens_hsa05168	0.501032	250.107	3	5.98764
Cytosolic DNA-sensing pathway_Homo sapiens_hsa04623	0	251.892	0	1.92706
Signaling pathways regulating pluripotency of stem cells_Homo sapiens_hsa04550	0.418127	252.415	2	4.78323
Arachidonic acid metabolism_Homo sapiens_hsa00590	0	257.281	0	2.0647
Jak-STAT signaling pathway_Homo sapiens_hsa04630	0.374966	265.369	2	5.33382
p53 signaling pathway_Homo sapiens_hsa04115	0	266.035	0	2.34
Leishmaniasis_Homo sapiens_hsa05140	0	267.865	0	2.40882
Ribosome biogenesis in eukaryotes_Homo sapiens_hsa03008	0	268.733	0	2.44323
Complement and coagulation cascades_Homo sapiens_hsa04610	0	273.349	0	2.6497
Olfactory transduction_Homo sapiens_hsa04740	0.43699	288.711	6	13.7303
Cytokine-cytokine receptor interaction_Homo sapiens_hsa04060	0.116239	292.563	1	8.60294
