# Supplementary material for: A composite network of conserved and tissue specific gene interactions reveals possible genetic interactions in glioma
Source: PLoS Comput Biol. 2017 Sep 28;13(9):e1005739. doi: 10.1371/journal.pcbi.1005739 (PMC5634634; doi:10.1371/journal.pcbi.1005739)
Supplement: S4 Table — (XLSX) [file pcbi.1005739.s009.xlsx]

## Sheet: Sheet1
ADD2
AGBL4
AKAP5
AKIRIN2
ANK2
ANKRD34C
AP2M1
AP4S1
ARHGAP20
ARHGEF33
ARHGEF9
ARL8B
ARMC9
ARNT2
ASNS
ASPHD2
ATCAY
ATP5B
ATP6V0A1
B3GNT1
BASP1
BCL11A
BEX5
BTBD9
BTRC
C10orf35
C11orf87
C17orf51
C19orf12
C1orf115
C1orf216
C1orf52
C2orf80
C9orf91
CACNB1
CACNG3
CAMK2A
CAMK4
CBLN4
CCNA1
CCNF
CD8A
CDCP2
CDK16
CELF4
CGREF1
CHMP3
CHST15
CLVS1
CLVS2
CNIH3
COPS4
CRYM
DDX24
DNAJC5
DRD1
DUSP4
ELMOD1
EPHA10
EXTL3
FAM131A
FAM134A
FAM135B
FAM49A
FAM78B
FBXL2
FBXO34
FGF12
FOCAD
FRMPD4
GABARAPL1
GABRA5
GARS
GDA
GDAP1L1
GLT1D1
GNG3
GOT1
GPI
GPR176
HEPH
HIPK4
HK1
HOMER1
HS6ST2
HTR4
HTR5A
HUNK
IDH3B
IGSF3
IL1RL2
INPP4A
KALRN
KCNA3
KCNAB2
KHDRBS2
KIAA0513
KIAA1324
KIAA1456
KIAA1467
KIAA1549L
KIF17
KIF3B
KIF9
KIFAP3
KL
LHFPL4
LMO4
LMTK2
LRRC20
LRRC73
LRRTM1
LSM14B
MAD2L1BP
MAGEL2
MAP2K1
MAP7D2
MAPK10
MAPRE3
MARCH11
MCHR2
MDH2
MED31
MFSD4
MORN3
MYCBP2
NCR3LG1
NDRG3
NDUFA4
NEGR1
NETO2
NICN1
NKIRAS1
NKRF
NMNAT2
NOMO1
NRSN2
NSF
NUDCD3
OR2W3
OSBPL10
OTUD5
PAK7
PAQR9
PARM1
PCMT1
PCP4L1
PEX26
PHACTR1
PIM2
PITPNA
PJA1
PLEKHA2
PLEKHA3
PMM1
PNMA1
PNMA2
PNMAL1
PPP1R7
PPP2R5D
PRMT8
PSMD7
PTPRN
PTPRO
RAB11FIP5
RAP1GAP2
RASGEF1A
RASGRP1
RBFOX2
REEP2
RGMB
RGS6
RIMS4
RNF19B
RNF8
RNPS1
RPL7L1
SARS
SCN2B
SEPT3
SH2D5
SHANK2
SLBP
SLC25A25
SLC35F3
SLC41A3
SLC4A3
SLC9A7
SNRNP27
SPATS2
SPRYD3
SPTBN2
SS18L2
SSBP3
STAR
STOML1
STRAP
STRBP
SUSD1
SUSD4
SYN2
SYNGR3
TAF4B
TBC1D25
TBC1D9
TCEAL6
TENM3
THRB
TMEM130
TMEM132D
TMEM163
TMEM178B
TMEM183A
TMEM241
TMEM246
TOM1L1
TPRG1L
TRIM32
TTC9
UBE2QL1
UBFD1
UNC80
UQCC
USP5
VPS26B
WDR7
YARS2
YPEL1
YPEL5
YWHAG
ZDHHC23
ZFR
ZFYVE9
ZMYM3
ZNF329
ZNF48
ZNRF1
